# Supplementary material for: Chicken vaccination reduces colonization and dissemination of Salmonella serovar Enteritidis with decreased susceptibility to ciprofloxacin
Source: NPJ Vaccines. 2026 Mar 9;11:88. doi: 10.1038/s41541-026-01414-y (PMC13100210; doi:10.1038/s41541-026-01414-y)
Supplement: Supplementary file 2 — Bearson et al Chicken Vaccine Enteritidis 16S_cecal Supplementary Data 011426 [file 41541_2026_1414_MOESM2_ESM.xlsx]

## Sheet: Supp. Data 1
Supplementary Data 1: Alpha diversity metrics and metadata for all samples
Sample Name	Observed ASVs	Shannon	Simpson	InvSimpson	Fisher	Vaccination Status	Days Post Inoculation	VS_DPI	Replicate
M514_D0_1	126	3.16398	0.858994	7.0919	18.4763	Mock	0	M_D0	R.1
M514_D0_2	167	3.46576	0.907354	10.7937	22.4248	Mock	0	M_D0	R.2
M514_D0_3	155	3.86693	0.957974	23.7949	21.9142	Mock	0	M_D0	R.3
M514_D0_4	149	3.70829	0.953672	21.5852	20.0233	Mock	0	M_D0	R.4
M514_D0_5	156	3.75502	0.944099	17.8888	21.913	Mock	0	M_D0	R.5
M514_D0_6	161	3.76605	0.952184	20.9134	21.9994	Mock	0	M_D0	R.6
M514_D0_7	164	3.49137	0.910605	11.1864	21.9642	Mock	0	M_D0	R.7
M514_D0_8	145	3.41958	0.905336	10.5637	19.5951	Mock	0	M_D0	R.8
M514_D0_9	138	3.07171	0.860973	7.19285	18.2219	Mock	0	M_D0	R.9
M514_D0_10	150	3.95949	0.96392	27.7159	21.5631	Mock	0	M_D0	R.10
M514_D0_11	167	3.42796	0.906919	10.7433	22.8025	Mock	0	M_D0	R.11
M514_D0_12	162	3.41273	0.918126	12.2138	21.3799	Mock	0	M_D0	R.12
M514_D7_1	120	3.892	0.964397	28.0877	18.6413	Mock	7	M_D7	R.1
M514_D7_2	179	3.89485	0.936853	15.8361	25.7302	Mock	7	M_D7	R.2
M514_D7_3	151	3.52722	0.933373	15.0089	21.3276	Mock	7	M_D7	R.3
M514_D7_4	114	3.17467	0.917771	12.1612	15.0295	Mock	7	M_D7	R.4
M514_D7_5	149	4.03194	0.964636	28.2771	22.8808	Mock	7	M_D7	R.5
M514_D7_6	182	3.90464	0.953229	21.3808	25.3783	Mock	7	M_D7	R.6
M514_D7_7	161	3.38029	0.912184	11.3874	21.3818	Mock	7	M_D7	R.7
M514_D7_8	161	4.17709	0.971478	35.0608	24.3273	Mock	7	M_D7	R.8
M514_D7_9	166	3.90361	0.956035	22.7456	23.5723	Mock	7	M_D7	R.9
M514_D7_10	164	3.41564	0.920535	12.5842	21.9159	Mock	7	M_D7	R.10
M514_D7_11	177	3.69023	0.935668	15.5444	23.1212	Mock	7	M_D7	R.11
M514_D7_12	166	3.88786	0.956195	22.8286	22.8124	Mock	7	M_D7	R.12
M514_D7_13	190	3.99519	0.963533	27.4224	25.326	Mock	7	M_D7	R.13
M514_D14_1	189	4.11584	0.967657	30.9182	27.4915	Mock	14	M_D14	R.1
M514_D14_2	178	3.72712	0.950193	20.0777	24.0094	Mock	14	M_D14	R.2
M514_D14_3	171	4.03267	0.9634	27.3223	24.69	Mock	14	M_D14	R.3
M514_D14_4	189	3.6353	0.94009	16.6917	24.2586	Mock	14	M_D14	R.4
M514_D14_5	197	3.82724	0.951541	20.636	27.1881	Mock	14	M_D14	R.5
M514_D14_6	183	3.45257	0.920416	12.5654	23.9149	Mock	14	M_D14	R.6
M514_D14_7	182	3.60188	0.931455	14.5889	24.1197	Mock	14	M_D14	R.7
M514_D14_8	186	3.82809	0.950836	20.34	25.5657	Mock	14	M_D14	R.8
M514_D14_9	197	3.66116	0.944583	18.0451	24.5599	Mock	14	M_D14	R.9
M514_D14_10	171	3.13666	0.895806	9.59751	22.1186	Mock	14	M_D14	R.10
M514_D14_11	149	4.00307	0.964265	27.9841	23.0079	Mock	14	M_D14	R.11
M514_D14_12	186	3.70402	0.941651	17.1382	26.074	Mock	14	M_D14	R.12
M514_D14_13	182	3.95388	0.957848	23.7237	27.1433	Mock	14	M_D14	R.13
V514_D0_1	174	3.85944	0.954031	21.7539	23.425	BBS 1134	0	V_D0	R.1
V514_D0_2	162	4.00229	0.964189	27.9247	21.8192	BBS 1134	0	V_D0	R.2
V514_D0_3	151	3.98801	0.962093	26.3805	20.5377	BBS 1134	0	V_D0	R.3
V514_D0_4	145	3.40554	0.915517	11.8368	20.6514	BBS 1134	0	V_D0	R.4
V514_D0_5	173	3.63853	0.929031	14.0907	23.207	BBS 1134	0	V_D0	R.5
V514_D0_6	189	3.77035	0.937904	16.1042	24.754	BBS 1134	0	V_D0	R.6
V514_D0_7	166	3.80833	0.949657	19.8639	23.591	BBS 1134	0	V_D0	R.7
V514_D0_8	148	3.89402	0.960459	25.2899	21.2001	BBS 1134	0	V_D0	R.8
V514_D0_9	115	3.51057	0.932664	14.851	17.1058	BBS 1134	0	V_D0	R.9
V514_D0_10	156	3.53421	0.934097	15.1739	20.5026	BBS 1134	0	V_D0	R.10
V514_D0_11	154	3.68069	0.92473	13.2854	21.9031	BBS 1134	0	V_D0	R.11
V514_D7_1	154	3.65293	0.939287	16.4709	22.0632	BBS 1134	7	V_D7	R.1
V514_D7_2	185	3.99993	0.96543	28.9266	25.7671	BBS 1134	7	V_D7	R.2
V514_D7_3	165	3.54741	0.940212	16.7256	22.8063	BBS 1134	7	V_D7	R.3
V514_D7_4	171	4.00209	0.964718	28.343	23.1513	BBS 1134	7	V_D7	R.4
V514_D7_5	159	3.78059	0.946834	18.8091	23.4392	BBS 1134	7	V_D7	R.5
V514_D7_6	189	3.80629	0.94419	17.9181	26.4324	BBS 1134	7	V_D7	R.6
V514_D7_7	172	3.81006	0.952682	21.1336	24.0534	BBS 1134	7	V_D7	R.7
V514_D7_8	184	3.66207	0.918872	12.3262	25.8508	BBS 1134	7	V_D7	R.8
V514_D7_9	189	4.01188	0.964985	28.5595	25.9286	BBS 1134	7	V_D7	R.9
V514_D7_10	166	3.77755	0.940952	16.9355	24.0823	BBS 1134	7	V_D7	R.10
V514_D7_11	143	3.3376	0.891799	9.2421	21.72	BBS 1134	7	V_D7	R.11
V514_D7_12	159	3.90003	0.959865	24.9158	22.8549	BBS 1134	7	V_D7	R.12
V514_D7_13	176	3.66802	0.902974	10.3066	24.8822	BBS 1134	7	V_D7	R.13
V514_D7_14	127	3.69525	0.951461	20.602	19.9947	BBS 1134	7	V_D7	R.14
V514_D14_1	219	4.03445	0.962483	26.6546	31.7883	BBS 1134	14	V_D14	R.1
V514_D14_2	209	3.92123	0.957949	23.7809	29.1169	BBS 1134	14	V_D14	R.2
V514_D14_3	209	4.16484	0.967774	31.0306	29.9823	BBS 1134	14	V_D14	R.3
V514_D14_4	185	4.04184	0.956768	23.1312	27.4398	BBS 1134	14	V_D14	R.4
V514_D14_5	194	3.96339	0.954724	22.0867	28.3171	BBS 1134	14	V_D14	R.5
V514_D14_6	196	4.02969	0.960426	25.2694	28.1811	BBS 1134	14	V_D14	R.6
V514_D14_7	149	3.82092	0.953352	21.4372	22.6121	BBS 1134	14	V_D14	R.7
V514_D14_8	220	4.40502	0.977795	45.0344	31.4499	BBS 1134	14	V_D14	R.8
V514_D14_9	200	3.63428	0.93498	15.3798	26.8141	BBS 1134	14	V_D14	R.9
V514_D14_10	201	4.15346	0.968399	31.6443	28.6107	BBS 1134	14	V_D14	R.10
V514_D14_11	205	4.00836	0.958984	24.3804	28.4645	BBS 1134	14	V_D14	R.11
V514_D14_13	210	3.90337	0.95404	21.7579	28.0227	BBS 1134	14	V_D14	R.13
V514_D14_14	190	3.75433	0.945403	18.316	26.0903	BBS 1134	14	V_D14	R.14
V514_D14_15	203	3.93596	0.960639	25.4059	27.6674	BBS 1134	14	V_D14	R.15
V514_D14_16	221	3.96561	0.954189	21.8289	29.6026	BBS 1134	14	V_D14	R.16
All samples are from chickens challenged with a Salmonella enterica subspecies enterica serovar Enteritidis strain (SX514)
Sample names are annotated such that the sample number indicates the vaccination status group(M514=mock-vaccinated, SX514-challenged or V514=BBS 1134-vaccinated, SX514-challenged) by the day post inoculation (D0=0 dpi or D7=7 dpi or D14=14 dpi) and the chicken vaccination status group replicate number separated by "_"'s
VS_DPI = vaccination status by days post inoculation; V = BSS 1134-vaccinated; M = mock-vaccinated; D0 = 0 dpi; D7 = 7 dpi; D14 = 14 dpi

## Sheet: Supp. Data 2
Supplementary Data 2: Pairwise Dunn statistics by vaccination status by days post inoculation
VS_DPI Group 1	VS_DPI Group 2	Dunn Z Score	Unadjusted P value	Benjamini-Hochberg Adjusted P value
M_D0	M_D14	-1.77225	0.0763531	0.163614
M_D0	M_D7	-2.01816	0.0435746	0.108936
M_D14	M_D7	-0.250981	0.801829	0.859102
M_D0	V_D0	-1.36474	0.172336	0.287227
M_D14	V_D0	0.341236	0.732926	0.999445
M_D7	V_D0	0.581532	0.560882	0.841323
M_D0	V_D14	-4.23105	2.32604e-05	0.000348906
M_D14	V_D14	-2.45218	0.0141993	0.0532476
M_D7	V_D14	-2.19239	0.0283513	0.085054
V_D0	V_D14	-2.69299	0.00708137	0.0531103
M_D0	V_D7	-1.75474	0.0793031	0.148693
M_D14	V_D7	0.0497324	0.960336	0.960336
M_D7	V_D7	0.305319	0.760123	0.950154
V_D0	V_D7	-0.29942	0.764619	0.882253
V_D14	V_D7	2.55203	0.0107096	0.053548
VS_DPI = vaccination status by days post inoculation; V = BSS 1134-vaccinated; M = mock-vaccinated; D0 = 0 dpi; D7 = 7 dpi; D14 = 14 dpi

## Sheet: Supp. Data 3
Supplementary Data 3 - Pairwise permutational analysis of variance results for Bray-Curtis and Weighted UniFrac dissimilarities
Beta Diversity Distance Metric	VS_DPI Group 1	VS_DPI Group 2	Sum of Squares	F Model Statistic	R2	Unadjusted P value	Benjamini-Hochberg Adjusted P value
Bray-Curtis	Global - VS_DPI		0.16433	14.946	0.5093	0.0001	NA
	M_D0	V_D0	0.0291556	25.0457	0.543931	0.0001	0.0001
	M_D0	V_D14	0.0403564	27.9615	0.527959	0.0001	0.0001
	M_D0	V_D7	0.0309625	21.8823	0.476922	0.0001	0.0001
	M_D14	V_D0	0.0288469	17.1241	0.437687	0.0001	0.0001
	M_D7	V_D0	0.0251594	16.7442	0.432173	0.0001	0.0001
	M_D7	V_D14	0.033247	19.3414	0.426573	0.0001	0.0001
	V_D0	V_D14	0.0262289	17.7253	0.42481	0.0001	0.0001
	M_D7	V_D7	0.0258131	15.1593	0.37748	0.0001	0.0001
	M_D14	V_D7	0.0273554	14.684	0.370023	0.0001	0.0001
	M_D14	V_D14	0.0278886	14.8902	0.36415	0.0001	0.0001
	M_D0	M_D14	0.0195021	11.9203	0.341358	0.0001	0.0001
	V_D0	V_D7	0.0147097	10.1323	0.305813	0.0001	0.0001
	M_D0	M_D7	0.0121286	8.29612	0.265085	0.0001	0.0001
	V_D14	V_D7	0.00836718	5.01732	0.156707	0.0001	0.0001
	M_D14	M_D7	0.00567963	2.94792	0.109393	0.0001	0.0001
Weighted UniFrac	Global - VS_DPI		0.0088956	9.3232	0.393	0.0001	NA
	V_D0	V_D14	0.0031006	17.6464	0.42372	0.0001	0.000125
	M_D0	V_D14	0.00293347	16.4029	0.396177	0.0001	0.000125
	M_D0	V_D7	0.00220426	12.0556	0.334361	0.0001	0.000125
	M_D0	V_D0	0.00160447	10.5011	0.333357	0.0001	0.000125
	V_D0	V_D7	0.00199316	11.0886	0.325288	0.0001	0.000125
	M_D7	V_D14	0.00253345	12.2032	0.319428	0.0001	0.000125
	M_D14	V_D0	0.00171557	9.5463	0.302612	0.0001	0.000125
	M_D14	V_D14	0.00214443	10.6892	0.291346	0.0001	0.000125
	M_D14	V_D7	0.0020232	9.85343	0.28271	0.0001	0.000125
	M_D7	V_D0	0.00148618	7.90642	0.264372	0.0001	0.000125
	M_D7	V_D7	0.00177805	8.3634	0.250676	0.0001	0.000125
	M_D0	M_D14	0.00104771	5.72703	0.19936	0.0001	0.000125
	M_D0	M_D7	0.000751962	3.94022	0.146258	0.0004	0.000461538
	M_D14	M_D7	0.000648034	3.02913	0.112069	0.0039	0.0039
	V_D14	V_D7	0.000610224	3.05305	0.101589	0.0018	0.00192857
VS_DPI = vaccination status by days post inoculation; V = BSS 1134-vaccinated; M = mock-vaccinated; D0 = 0 dpi; D7 = 7 dpi; D14 = 14 dpi;

## Sheet: Supp. Data 4
Supplementary Data 4 - ANCOMBC2 differential abundance analysis by days post inoculation between BBS 1134- and mock-vaccinated groups
Days Post Inoculation	Genus	Log Fold Change (BBS 1134- vs Mock-Vaccinated)	Standard Error (BBS 1134- vs Mock-Vaccinated)	W Statistic (BBS 1134- vs Mock-Vaccinated)	P-value (BBS 1134- vs Mock-Vaccinated)	q value Holm-Adjusted P-value (BBS 1134- vs Mock-Vaccinated)	Statistically Different (q-value < 0.05) (BBS 1134- vs Mock-Vaccinated)	Passed Sensitivity Analysis (BBS 1134- vs Mock-Vaccinated)	Statistically Different and Passed Sensitivity Analysis (BBS 1134- vs Mock-Vaccinated)
D0	Frisingicoccus	-3.96046	0.250688	-15.7983	2.57623e-07	1.3654e-05	TRUE	TRUE	TRUE
D0	Anaerobutyricum	-2.36993	0.278084	-8.52236	4.3279e-08	2.33706e-06	TRUE	TRUE	TRUE
D0	Asaccharobacter_2	-1.57988	0.235633	-6.70486	0.000276202	0.0135339	TRUE	TRUE	TRUE
D0	Faecalibacterium	-1.19739	0.271505	-4.41019	0.000437882	0.0199186	TRUE	TRUE	TRUE
D0	Lachnoclostridium	2.00558	0.274675	7.30163	1.53968e-05	0.000785239	TRUE	TRUE	TRUE
D0	Incertae Sedis_234	2.13515	0.490174	4.35591	0.000490155	0.0215668	TRUE	TRUE	TRUE
D0	CHKCI002_2	3.04456	0.282757	10.7674	8.03936e-07	4.18046e-05	TRUE	TRUE	TRUE
D0	Ligilactobacillus	-1.86589	0.446521	-4.17872	0.0004238	0.0199186	TRUE	FALSE	FALSE
D0	Incertae Sedis_231	-1.62467	0.386029	-4.20868	0.000431867	0.0199186	TRUE	FALSE	FALSE
D0	Paludicola	-1.58554	0.240329	-6.59737	6.09828e-05	0.00304914	TRUE	FALSE	FALSE
D0	Tyzzerella	-1.4567	0.494425	-2.94625	0.00798387	0.303387	FALSE	TRUE	FALSE
D0	Barnesiella	-1.41828	0.378843	-3.74372	0.00119702	0.0514719	FALSE	FALSE	FALSE
D0	Incertae Sedis_230	-1.34649	0.490341	-2.74603	0.0121055	0.435799	FALSE	TRUE	FALSE
D0	Incertae Sedis_198	-1.29215	0.42887	-3.01292	0.00747245	0.291426	FALSE	TRUE	FALSE
D0	Acutalibacter	-1.25617	0.290662	-4.32177	0.000301008	0.0144484	TRUE	FALSE	FALSE
D0	Incertae Sedis_218	-1.24255	0.448397	-2.7711	0.0114468	0.423532	FALSE	TRUE	FALSE
D0	Eggerthella_2	-1.16273	0.332326	-3.49876	0.00275146	0.11281	FALSE	FALSE	FALSE
D0	Incertae Sedis_211	-1.12967	0.474665	-2.37993	0.0268707	0.913603	FALSE	TRUE	FALSE
D0	CHKCI001	-0.88562	0.509697	-1.73754	0.0969371	1	FALSE	TRUE	FALSE
D0	Agathobaculum	-0.799747	0.345049	-2.31778	0.0306384	1	FALSE	TRUE	FALSE
D0	Shuttleworthia	-0.761185	0.289471	-2.62957	0.0156658	0.548302	FALSE	TRUE	FALSE
D0	[Eubacterium] ventriosum group	-0.691162	0.215205	-3.21164	0.00418877	0.167551	FALSE	FALSE	FALSE
D0	Oscillibacter	-0.647756	0.349159	-1.85519	0.0776623	1	FALSE	TRUE	FALSE
D0	Intestinimonas	-0.641741	0.272606	-2.3541	0.0507804	1	FALSE	TRUE	FALSE
D0	Extibacter	-0.619747	0.370431	-1.67304	0.125265	1	FALSE	FALSE	FALSE
D0	Anaerofustis	-0.573494	0.303275	-1.89101	0.0780974	1	FALSE	TRUE	FALSE
D0	Corynebacterium_2	-0.566102	0.25735	-2.19974	0.1152	1	FALSE	TRUE	FALSE
D0	[Eubacterium] brachy group	-0.564746	0.317539	-1.77851	0.0922152	1	FALSE	TRUE	FALSE
D0	Holdemania	-0.548473	0.253881	-2.16035	0.0627549	1	FALSE	TRUE	FALSE
D0	Negativibacillus	-0.531922	0.299214	-1.77773	0.0899342	1	FALSE	TRUE	FALSE
D0	Mediterraneibacter	-0.435453	0.309228	-1.40819	0.173706	1	FALSE	TRUE	FALSE
D0	GCA-900066575	-0.41098	0.320197	-1.28352	0.213293	1	FALSE	TRUE	FALSE
D0	Sellimonas	-0.333196	0.303009	-1.09962	0.283943	1	FALSE	TRUE	FALSE
D0	Defluviitaleaceae UCG-011	-0.276361	0.255721	-1.08071	0.29208	1	FALSE	TRUE	FALSE
D0	UCG-009	-0.260086	0.392085	-0.663341	0.516008	1	FALSE	TRUE	FALSE
D0	Unknown	-0.199782	0.200353	-0.997153	0.330042	1	FALSE	TRUE	FALSE
D0	Anaerostipes	-0.155187	0.423634	-0.366324	0.718393	1	FALSE	TRUE	FALSE
D0	Gordonibacter_2	-0.127286	0.326674	-0.389643	0.701372	1	FALSE	TRUE	FALSE
D0	Ruthenibacterium	-0.121362	0.311216	-0.389962	0.700902	1	FALSE	TRUE	FALSE
D0	Merdibacter	-0.0755623	0.395247	-0.191177	0.850527	1	FALSE	TRUE	FALSE
D0	ASF356	-0.0743799	0.335177	-0.221912	0.829942	1	FALSE	TRUE	FALSE
D0	Incertae Sedis_217	-0.0357568	0.271548	-0.131678	0.896493	1	FALSE	TRUE	FALSE
D0	Papillibacter	0.0136708	0.262318	0.0521153	0.959893	1	FALSE	TRUE	FALSE
D0	Weissella	0.077936	0.439954	0.177146	0.861931	1	FALSE	TRUE	FALSE
D0	Lachnospiraceae UCG-010	0.0876841	0.282416	0.310479	0.759257	1	FALSE	TRUE	FALSE
D0	Butyricicoccus	0.117866	0.491923	0.239604	0.813881	1	FALSE	TRUE	FALSE
D0	Massiliomicrobiota	0.236903	0.291029	0.814016	0.42477	1	FALSE	TRUE	FALSE
D0	DTU089	0.268914	0.363475	0.739843	0.467586	1	FALSE	TRUE	FALSE
D0	Bacteroides	0.353118	0.280193	1.26027	0.221398	1	FALSE	TRUE	FALSE
D0	Thomasclavelia	0.374036	0.317185	1.17923	0.251493	1	FALSE	TRUE	FALSE
D0	Eisenbergiella	0.590861	0.265542	2.22511	0.0371645	1	FALSE	TRUE	FALSE
D0	Incertae Sedis_216	0.622584	0.279078	2.23086	0.0474546	1	FALSE	TRUE	FALSE
D0	Lachnospiraceae FE2018 group	0.805779	0.43929	1.83428	0.0815353	1	FALSE	TRUE	FALSE
D0	Flavonifractor	1.20508	0.327105	3.68407	0.00137932	0.0579316	FALSE	TRUE	FALSE
D7	Tyzzerella	-3.48464	0.325919	-10.6917	1.07466e-08	6.77036e-07	TRUE	TRUE	TRUE
D7	Bacteroides	-1.75117	0.303731	-5.76552	5.22247e-06	0.000318571	TRUE	TRUE	TRUE
D7	GCA-900066575	-1.72742	0.220875	-7.82079	3.54255e-08	2.19638e-06	TRUE	TRUE	TRUE
D7	Turicibacter	2.46825	0.406525	6.07159	7.71585e-06	0.000462951	TRUE	TRUE	TRUE
D7	Faecalibacterium	2.52459	0.483422	5.22233	2.36911e-05	0.00139778	TRUE	TRUE	TRUE
D7	Intestinimonas	-1.49518	0.196538	-7.60761	0.083205	1	FALSE	TRUE	FALSE
D7	Anaerobutyricum	-1.33394	0.471163	-2.83117	0.00972139	0.495791	FALSE	TRUE	FALSE
D7	Merdibacter	-1.29961	0.312514	-4.15858	0.000965286	0.0559866	FALSE	TRUE	FALSE
D7	Butyricicoccus	-1.18374	0.483646	-2.44754	0.0224364	1	FALSE	TRUE	FALSE
D7	Incertae Sedis_198	-1.17882	0.398016	-2.96174	0.0074441	0.387093	FALSE	FALSE	FALSE
D7	CHKCI002_2	-1.10087	0.352984	-3.11876	0.00453114	0.244682	FALSE	TRUE	FALSE
D7	Frisingicoccus	-1.03517	0.352571	-2.93606	0.0260809	1	FALSE	TRUE	FALSE
D7	Anaerofustis	-0.970678	0.24453	-3.96957	0.00139703	0.0782337	FALSE	TRUE	FALSE
D7	Incertae Sedis_231	-0.884916	0.24079	-3.67505	0.00113551	0.0647239	FALSE	TRUE	FALSE
D7	CHKCI001	-0.866272	0.554875	-1.5612	0.131047	1	FALSE	TRUE	FALSE
D7	Holdemania	-0.8509	0.252512	-3.36975	0.00502623	0.26639	FALSE	TRUE	FALSE
D7	Lachnospiraceae FE2018 group	-0.729419	0.491929	-1.48277	0.150633	1	FALSE	TRUE	FALSE
D7	Oscillibacter	-0.695508	0.350952	-1.98178	0.058601	1	FALSE	TRUE	FALSE
D7	[Eubacterium] brachy group	-0.625353	0.241249	-2.59215	0.0162937	0.798391	FALSE	TRUE	FALSE
D7	Lachnospiraceae FCS020 group	-0.62345	0.224788	-2.7735	0.0141983	0.709917	FALSE	TRUE	FALSE
D7	Sellimonas	-0.585018	0.273194	-2.1414	0.0421763	1	FALSE	TRUE	FALSE
D7	Incertae Sedis_218	-0.578996	0.263251	-2.1994	0.0386544	1	FALSE	TRUE	FALSE
D7	Lachnospiraceae UCG-010	-0.487006	0.203356	-2.39484	0.0251649	1	FALSE	TRUE	FALSE
D7	Jeotgalicoccus	-0.457577	0.199588	-2.2926	0.0617233	1	FALSE	TRUE	FALSE
D7	Acutalibacter	-0.415058	0.225404	-1.84139	0.0774605	1	FALSE	TRUE	FALSE
D7	Eggerthella_2	-0.371158	0.249989	-1.4847	0.157059	1	FALSE	TRUE	FALSE
D7	Thomasclavelia	-0.367008	0.314318	-1.16763	0.25397	1	FALSE	TRUE	FALSE
D7	Gordonibacter_2	-0.227449	0.246403	-0.923078	0.366969	1	FALSE	TRUE	FALSE
D7	UCG-009	-0.221346	0.216789	-1.02102	0.32587	1	FALSE	TRUE	FALSE
D7	Incertae Sedis_230	-0.209759	0.298202	-0.703415	0.488297	1	FALSE	TRUE	FALSE
D7	Colidextribacter	-0.201722	0.231963	-0.86963	0.400275	1	FALSE	TRUE	FALSE
D7	Lachnospiraceae NC2004 group	-0.18205	0.31661	-0.574998	0.57511	1	FALSE	TRUE	FALSE
D7	Faecalicatena	-0.171444	0.189572	-0.904371	0.531941	1	FALSE	TRUE	FALSE
D7	Agathobaculum	-0.165735	0.357884	-0.463097	0.647301	1	FALSE	TRUE	FALSE
D7	Massiliomicrobiota	-0.136785	0.257328	-0.53156	0.599723	1	FALSE	TRUE	FALSE
D7	DTU089	-0.132819	0.276138	-0.480987	0.634709	1	FALSE	TRUE	FALSE
D7	Lachnospiraceae UCG-006	-0.109115	0.29338	-0.371926	0.72519	1	FALSE	TRUE	FALSE
D7	Unknown	-0.0920416	0.182635	-0.503965	0.618698	1	FALSE	TRUE	FALSE
D7	Barnesiella	-0.091724	0.211725	-0.433222	0.668568	1	FALSE	TRUE	FALSE
D7	Eisenbergiella	-0.0915864	0.213273	-0.429432	0.671287	1	FALSE	TRUE	FALSE
D7	Brachybacterium_2	-0.0347265	0.202408	-0.171567	0.879567	1	FALSE	TRUE	FALSE
D7	Negativibacillus	-0.0345111	0.253288	-0.136252	0.892713	1	FALSE	TRUE	FALSE
D7	Asaccharobacter_2	-0.0227703	0.189008	-0.120473	0.923673	1	FALSE	TRUE	FALSE
D7	Incertae Sedis_211	0.0230316	0.413476	0.0557023	0.956022	1	FALSE	TRUE	FALSE
D7	Incertae Sedis_217	0.0802247	0.354249	0.226464	0.822682	1	FALSE	TRUE	FALSE
D7	Gallibacterium_2	0.0821097	0.191203	0.429437	0.709443	1	FALSE	TRUE	FALSE
D7	Clostridium	0.095251	0.187683	0.507509	0.662228	1	FALSE	TRUE	FALSE
D7	Corynebacterium_2	0.10225	0.283708	0.360406	0.723568	1	FALSE	TRUE	FALSE
D7	Ligilactobacillus	0.119062	0.369941	0.321841	0.750249	1	FALSE	TRUE	FALSE
D7	Ruthenibacterium	0.183675	0.20812	0.882543	0.387968	1	FALSE	TRUE	FALSE
D7	Papillibacter	0.205794	0.186298	1.10465	0.319611	1	FALSE	TRUE	FALSE
D7	[Eubacterium] ventriosum group	0.213848	0.281862	0.758699	0.455127	1	FALSE	TRUE	FALSE
D7	Shuttleworthia	0.261121	0.404014	0.646317	0.524207	1	FALSE	TRUE	FALSE
D7	Weissella	0.272449	0.334353	0.814856	0.43103	1	FALSE	TRUE	FALSE
D7	Lachnoclostridium	0.43532	0.224133	1.94224	0.0932268	1	FALSE	TRUE	FALSE
D7	Extibacter	0.447505	0.370756	1.20701	0.239192	1	FALSE	TRUE	FALSE
D7	Flavonifractor	0.456652	0.289801	1.57575	0.128741	1	FALSE	TRUE	FALSE
D7	Incertae Sedis_216	0.472332	0.234049	2.01809	0.0665074	1	FALSE	TRUE	FALSE
D7	Incertae Sedis_234	0.488692	0.234191	2.08672	0.0492899	1	FALSE	TRUE	FALSE
D7	Anaerostipes	0.495499	0.40783	1.21496	0.23853	1	FALSE	TRUE	FALSE
D7	Defluviitaleaceae UCG-011	0.513246	0.281613	1.82252	0.0803588	1	FALSE	TRUE	FALSE
D7	Mediterraneibacter	0.620983	0.327284	1.89738	0.0693854	1	FALSE	TRUE	FALSE
D7	Paludicola	0.995954	0.192411	5.17618	0.00353658	0.194512	FALSE	TRUE	FALSE
D14	[Ruminococcus] gauvreauii group	-2.95899	0.283106	-10.4519	4.74526e-07	3.22678e-05	TRUE	TRUE	TRUE
D14	Bacteroides	-1.95362	0.276314	-7.0703	1.6533e-07	1.14078e-05	TRUE	TRUE	TRUE
D14	Holdemania	-1.33051	0.244954	-5.43167	3.05956e-05	0.0020499	TRUE	TRUE	TRUE
D14	Monoglobus	1.46016	0.259317	5.63078	4.78371e-05	0.00315725	TRUE	TRUE	TRUE
D14	Faecalibacterium	4.10101	0.339535	12.0783	6.24728e-12	4.37309e-10	TRUE	TRUE	TRUE
D14	Frisingicoccus	-2.05641	0.362536	-5.67229	0.000143976	0.00935843	TRUE	FALSE	FALSE
D14	Merdibacter	-1.21957	0.238266	-5.11851	0.000253884	0.0162485	TRUE	FALSE	FALSE
D14	GCA-900066575	-0.979765	0.245835	-3.98546	0.000485566	0.0301051	TRUE	FALSE	FALSE
D14	Lachnospiraceae FCS020 group	-0.882739	0.31247	-2.82503	0.0108167	0.59492	FALSE	TRUE	FALSE
D14	Lachnospiraceae FE2018 group	-0.836443	0.443929	-1.88418	0.0722421	1	FALSE	TRUE	FALSE
D14	Escherichia-Shigella_2	-0.683916	0.190479	-3.59051	0.172924	1	FALSE	TRUE	FALSE
D14	CHKCI002_2	-0.583826	0.305194	-1.91297	0.0668263	1	FALSE	TRUE	FALSE
D14	Anaerofustis	-0.503203	0.240323	-2.09386	0.0499169	1	FALSE	TRUE	FALSE
D14	Anaerostipes	-0.48352	0.305442	-1.58302	0.137433	1	FALSE	TRUE	FALSE
D14	Anaerobutyricum	-0.470404	0.323216	-1.45539	0.157531	1	FALSE	TRUE	FALSE
D14	Massiliomicrobiota	-0.461944	0.25104	-1.84012	0.0771937	1	FALSE	TRUE	FALSE
D14	Incertae Sedis_230	-0.409373	0.374715	-1.09249	0.284637	1	FALSE	TRUE	FALSE
D14	Tyzzerella	-0.405116	0.347571	-1.16556	0.254372	1	FALSE	TRUE	FALSE
D14	Harryflintia	-0.392815	0.182588	-2.15137	0.164375	1	FALSE	TRUE	FALSE
D14	Butyricicoccus	-0.33822	0.368328	-0.918259	0.36891	1	FALSE	TRUE	FALSE
D14	Brachybacterium_2	-0.316986	0.275734	-1.14961	0.269567	1	FALSE	TRUE	FALSE
D14	[Eubacterium] brachy group	-0.22	0.313639	-0.701445	0.489504	1	FALSE	TRUE	FALSE
D14	Colidextribacter	-0.215018	0.221752	-0.969635	0.345823	1	FALSE	TRUE	FALSE
D14	Oscillibacter	-0.194955	0.277149	-0.703431	0.488556	1	FALSE	TRUE	FALSE
D14	Gordonibacter_2	-0.189541	0.237306	-0.798721	0.432623	1	FALSE	TRUE	FALSE
D14	Intestinimonas	-0.172277	0.206261	-0.835237	0.450569	1	FALSE	TRUE	FALSE
D14	Unknown	-0.143929	0.171089	-0.841248	0.40788	1	FALSE	TRUE	FALSE
D14	Incertae Sedis_198	-0.0908301	0.368964	-0.246176	0.808494	1	FALSE	TRUE	FALSE
D14	Lachnospiraceae UCG-010	-0.0784947	0.218085	-0.359927	0.72205	1	FALSE	TRUE	FALSE
D14	Incertae Sedis_231	-0.0462472	0.227033	-0.203703	0.840172	1	FALSE	TRUE	FALSE
D14	Ruthenibacterium	-0.0168507	0.194293	-0.0867281	0.931672	1	FALSE	TRUE	FALSE
D14	Paludicola	-0.0156211	0.242415	-0.0644393	0.951712	1	FALSE	TRUE	FALSE
D14	Ligilactobacillus	0.0538622	0.47165	0.1142	0.91003	1	FALSE	TRUE	FALSE
D14	[Eubacterium] ventriosum group	0.0830641	0.262144	0.316864	0.753877	1	FALSE	TRUE	FALSE
D14	DTU089	0.0969728	0.27181	0.356767	0.72426	1	FALSE	TRUE	FALSE
D14	Papillibacter	0.131919	0.188094	0.701344	0.496465	1	FALSE	TRUE	FALSE
D14	CHKCI001	0.146083	0.593444	0.246162	0.80749	1	FALSE	TRUE	FALSE
D14	Eggerthella_2	0.161165	0.323868	0.497626	0.626472	1	FALSE	TRUE	FALSE
D14	Incertae Sedis_211	0.187883	0.399152	0.470704	0.641777	1	FALSE	TRUE	FALSE
D14	Marvinbryantia	0.189288	0.353613	0.535296	0.599379	1	FALSE	TRUE	FALSE
D14	Acutalibacter	0.191382	0.245605	0.779225	0.442882	1	FALSE	TRUE	FALSE
D14	Incertae Sedis_217	0.20579	0.247153	0.832645	0.412628	1	FALSE	TRUE	FALSE
D14	Negativibacillus	0.210224	0.19362	1.08576	0.287551	1	FALSE	TRUE	FALSE
D14	Incertae Sedis_218	0.227419	0.274479	0.828548	0.4152	1	FALSE	TRUE	FALSE
D14	Asaccharobacter_2	0.24107	0.196499	1.22683	0.274501	1	FALSE	TRUE	FALSE
D14	Eisenbergiella	0.246681	0.197322	1.25014	0.222383	1	FALSE	TRUE	FALSE
D14	UCG-009	0.271857	0.208894	1.30141	0.214128	1	FALSE	TRUE	FALSE
D14	Sellimonas	0.317393	0.266258	1.19205	0.24401	1	FALSE	TRUE	FALSE
D14	Blautia	0.349446	0.295362	1.18311	0.321983	1	FALSE	TRUE	FALSE
D14	Agathobaculum	0.400655	0.289221	1.38529	0.178201	1	FALSE	TRUE	FALSE
D14	Corynebacterium_2	0.402618	0.37218	1.08178	0.290561	1	FALSE	TRUE	FALSE
D14	Barnesiella	0.407096	0.210418	1.9347	0.0639777	1	FALSE	TRUE	FALSE
D14	Gallibacterium_2	0.530445	0.187811	2.82436	0.105831	1	FALSE	TRUE	FALSE
D14	Jeotgalicoccus	0.53976	0.288783	1.86909	0.0779712	1	FALSE	TRUE	FALSE
D14	Lachnospiraceae NC2004 group	0.569205	0.298792	1.90502	0.0720267	1	FALSE	TRUE	FALSE
D14	Incertae Sedis_216	0.59289	0.228319	2.59676	0.0194685	0.992894	FALSE	TRUE	FALSE
D14	ASF356	0.593288	0.186562	3.18012	0.0154881	0.836358	FALSE	TRUE	FALSE
D14	Faecalicatena	0.593505	0.180085	3.29569	0.0300546	1	FALSE	TRUE	FALSE
D14	Incertae Sedis_235	0.634627	0.194832	3.25731	0.0311599	1	FALSE	TRUE	FALSE
D14	Thomasclavelia	0.645386	0.231022	2.79362	0.00965386	0.540616	FALSE	TRUE	FALSE
D14	Mediterraneibacter	0.646712	0.327762	1.97311	0.0592019	1	FALSE	TRUE	FALSE
D14	Extibacter	0.68471	0.271742	2.51971	0.0182248	0.947688	FALSE	TRUE	FALSE
D14	Defluviitaleaceae UCG-011	0.690317	0.220627	3.12889	0.00429455	0.249084	FALSE	TRUE	FALSE
D14	Incertae Sedis_234	0.69641	0.284876	2.4446	0.0225807	1	FALSE	TRUE	FALSE
D14	Flavonifractor	0.716556	0.282391	2.53746	0.0175038	0.9277	FALSE	TRUE	FALSE
D14	Candidatus Soleaferrea	0.742088	0.189586	3.91425	0.0035418	0.208966	FALSE	TRUE	FALSE
D14	Lachnoclostridium	0.931087	0.23699	3.92881	0.00134015	0.081749	FALSE	TRUE	FALSE
D14	Weissella	1.30925	0.379564	3.44936	0.00228523	0.137114	FALSE	TRUE	FALSE
D14	Shuttleworthia	1.39953	0.334021	4.18994	0.000284453	0.0179206	TRUE	FALSE	FALSE
D14	Turicibacter	1.62608	0.569429	2.85562	0.00833131	0.474885	FALSE	TRUE	FALSE
Bolded values indicate genera that was considered statistically significant via q-value and sensitivity tests
Analysis used BBS 1134-vaccinated samples as the reference thus positive values in the log fold change and W statistic columns are higher in the BBS 1134-vaccinated group and negative values are higher in the mock-vaccinated group

## Sheet: Supp. Data 5
Supplementary Data 5: Relative abundance of Family/Genus taxonomies by vaccination status by days post inoculation
Family; Genus	Mean Relative Percentage Across All Samples	Other Prokaryote1	ANCOMBC22	Relative Percentage by Vaccination Status by Days Post Inoculation
				Mock-Vaccinated 0 dpi	Mock-Vaccinated 7 dpi	Mock-Vaccinated 14 dpi	BBS 1134-Vaccinated 0 dpi	BBS 1134-Vaccinated 7 dpi	BBS 1134-Vaccinated 14 dpi
Lachnospiraceae;NA	21.4844	FALSE	FALSE	14.0479	19.944	19.5208	23.9464	25.2815	25.1208
Lactobacillaceae;Ligilactobacillus	9.73281	FALSE	FALSE	20.5482	9.53696	4.2743	6.15964	12.9884	5.56273
Bacteroidaceae;Bacteroides	7.61308	FALSE	TRUE	7.26594	9.45585	12.3942	15.1622	1.94568	1.90361
Peptostreptococcaceae;NA	7.48074	FALSE	FALSE	8.49142	4.88367	10.0631	4.94248	7.90717	8.14828
Barnesiellaceae;Barnesiella	7.34732	FALSE	FALSE	6.69774	7.26958	6.81481	3.35072	8.08664	10.6367
Ruminococcaceae;NA	6.49462	FALSE	FALSE	3.01983	9.55653	11.4872	4.24846	6.10219	4.30729
Lactobacillaceae;NA	4.00498	FALSE	FALSE	4.77879	3.21452	5.81414	5.53312	2.175	3.0904
Lachnospiraceae;Mediterraneibacter	2.89605	FALSE	FALSE	3.9011	2.38065	1.56249	3.38635	4.21623	2.10272
Oscillospiraceae;NA	2.68556	FALSE	FALSE	2.77436	3.32936	2.0507	4.08806	2.25818	1.97714
Incertae Sedis_119;Incertae Sedis_217	2.64591	FALSE	FALSE	2.07676	2.52043	2.77493	2.84432	2.42552	3.15837
Ruminococcaceae;Faecalibacterium	2.3044	FALSE	TRUE	0.216253	0.181598	0.126114	0.0510106	4.64952	7.16624
Lachnospiraceae;Eisenbergiella	1.77075	FALSE	FALSE	1.53524	1.425	1.18737	3.63387	1.55817	1.59653
[Eubacterium] coprostanoligenes group;Incertae Sedis_234	1.74304	FALSE	TRUE	0.524703	1.09163	1.037	2.56785	2.87553	2.2323
Lachnospiraceae;CHKCI001	1.72358	FALSE	FALSE	3.28403	2.7238	0.920139	1.44991	0.783409	1.38288
Erysipelotrichaceae;Turicibacter	1.14305	FALSE	TRUE	0	0.0379048	0.915409	0	1.24165	3.95878
Erysipelatoclostridiaceae;Thomasclavelia	1.09121	FALSE	FALSE	0.707765	0.919982	0.931362	1.43016	0.796153	1.71171
Lachnospiraceae;Sellimonas	1.0322	FALSE	FALSE	0.694715	1.16226	1.06569	0.811472	0.8289	1.51207
Erysipelatoclostridiaceae;Massiliomicrobiota	1.03191	FALSE	FALSE	1.15268	1.05448	0.651693	2.0532	1.09515	0.437303
Lachnospiraceae;Anaerobutyricum	0.579597	TRUE	TRUE	0.987757	0.824414	0.749052	0.141846	0.265764	0.507959
Eggerthellaceae_2;CHKCI002_2	0.49472	TRUE	TRUE	0.00078064	1.00045	0.720571	0.374071	0.444822	0.39088
Lachnospiraceae;Tyzzerella	0.380807	TRUE	TRUE	0.199046	1.02091	0.669539	0.037893	0.0279483	0.302031
Lachnospiraceae;GCA-900066575	0.378148	TRUE	TRUE	0.388545	0.623232	0.558675	0.371566	0.136812	0.23104
Lachnospiraceae;[Ruminococcus] gauvreauii group	0.269584	TRUE	TRUE	0.219385	0.681215	0.731794	0	0	0.00172121
Lachnospiraceae;Frisingicoccus	0.247635	TRUE	TRUE	0.779081	0.309656	0.394621	0.00257127	0.0260385	0.0278736
Lachnospiraceae;Lachnoclostridium	0.0930423	TRUE	TRUE	0.00641843	0.0138549	0.0184204	0.518225	0.0247633	0.047569
Monoglobaceae;Monoglobus	0.0540044	TRUE	TRUE	0	0	0.00315248	0.161191	0.0492359	0.11393
Erysipelotrichaceae;Holdemania	0.0207482	TRUE	TRUE	0.0137919	0.0398807	0.0507277	0.00529488	0.00818434	0.00680806
Eggerthellaceae_2;Asaccharobacter_2	0.0081023	TRUE	TRUE	0.0319535	0.00211501	0.00458666	0.00135645	0.00282454	0.00713005
Ruminococcaceae;Acutalibacter	0.829846	TRUE	FALSE	1.19969	1.0308	0.691814	0.52399	0.72973	0.79718
Lachnospiraceae;Shuttleworthia	0.724664	TRUE	FALSE	1.21973	0.42694	0.278155	0.897342	0.695555	0.874151
Lachnospiraceae;Lachnospiraceae FE2018 group	0.663118	TRUE	FALSE	0.445775	0.863034	0.858556	1.29779	0.284146	0.382633
Butyricicoccaceae;Agathobaculum	0.602844	TRUE	FALSE	1.62223	0.351419	0.223688	1.10952	0.24428	0.296938
Ruminococcaceae;Negativibacillus	0.59416	TRUE	FALSE	0.630558	0.609456	0.525649	0.561708	0.59574	0.633487
Oscillospiraceae;Incertae Sedis_230	0.589412	TRUE	FALSE	0.734131	0.674571	0.758161	0.280636	0.550169	0.516646
Unknown Family and Genus	0.551206	TRUE	FALSE	0.519646	0.715614	0.541082	0.397186	0.610129	0.500693
Butyricicoccaceae;Butyricicoccus	0.494318	TRUE	FALSE	0.214641	1.14228	0.311981	0.851813	0.361363	0.176442
Oscillospiraceae;Flavonifractor	0.485108	TRUE	FALSE	0.304462	0.265498	0.228088	1.37709	0.487527	0.386331
Ruminococcaceae;Incertae Sedis_231	0.406796	TRUE	FALSE	0.405896	0.620102	0.476988	0.153436	0.293824	0.453056
Lachnospiraceae;Extibacter	0.373419	TRUE	FALSE	0.0397966	0.458527	0.232544	0.404914	0.63692	0.419619
Incertae Sedis_116;Incertae Sedis_211	0.348503	TRUE	FALSE	0.442445	0.386268	0.374579	0.156058	0.432904	0.280372
Lachnospiraceae;Lachnospiraceae UCG-006	0.344728	TRUE	FALSE	1.86067	0.282549	0.0487797	0	0.0181006	0
Oscillospiraceae;Oscillibacter	0.288575	TRUE	FALSE	0.47226	0.439869	0.193591	0.30629	0.222057	0.141917
Staphylococcaceae;NA	0.253528	TRUE	FALSE	0.0415604	0.080683	0.391129	0.00710053	0.134248	0.745689
Butyricicoccaceae;Incertae Sedis_227	0.210261	TRUE	FALSE	0.0399073	0.464741	0.759986	0	0	0
Enterococcaceae;NA	0.193997	TRUE	FALSE	0.211397	0.166957	0.280518	0.0323137	0.199499	0.241959
Defluviitaleaceae;Defluviitaleaceae UCG-011	0.184697	TRUE	FALSE	0.164597	0.144334	0.137833	0.16737	0.223693	0.252682
Lactobacillaceae;Weissella	0.177718	TRUE	FALSE	0.0823077	0.0430702	0.0854273	0.0754414	0.044765	0.649818
Lachnospiraceae;Anaerostipes	0.151761	TRUE	FALSE	0.178255	0.112505	0.119256	0.187857	0.255512	0.0694535
Ruminococcaceae;DTU089	0.140068	TRUE	FALSE	0.147729	0.117072	0.067013	0.320413	0.139512	0.0854509
Lachnospiraceae;[Eubacterium] ventriosum group	0.126054	TRUE	FALSE	0.167084	0.0981846	0.10432	0.129326	0.134275	0.126148
Incertae Sedis_120;Incertae Sedis_218	0.125853	TRUE	FALSE	0.398757	0.0957134	0.0510215	0.130958	0.0485581	0.0669026
Erysipelotrichaceae;Incertae Sedis_198	0.110252	TRUE	FALSE	0.176388	0.178749	0.159433	0.0508777	0.0441424	0.0606011
Lachnospiraceae;Marvinbryantia	0.0858306	TRUE	FALSE	0	0	0.122754	0.0215774	0.146954	0.186952
Lachnospiraceae;Blautia	0.0796124	TRUE	FALSE	0	0.00850953	0.412678	0	0	0.0489555
Anaerovoracaceae;[Eubacterium] brachy group	0.0718154	TRUE	FALSE	0.0783218	0.104841	0.0675659	0.0608397	0.0572727	0.0632933
Lachnospiraceae;Lachnospiraceae UCG-010	0.0715865	TRUE	FALSE	0.0787715	0.079659	0.0574661	0.12128	0.0503588	0.0544503
Ruminococcaceae;Ruthenibacterium	0.0510489	TRUE	FALSE	0.0622855	0.0345241	0.0560255	0.0721528	0.0450937	0.0421498
Lachnospiraceae;Lachnospiraceae FCS020 group	0.0508665	TRUE	FALSE	0.0558084	0.0531353	0.147282	0	0.0217542	0.0258601
Corynebacteriaceae_2;Corynebacterium_2	0.0490954	TRUE	FALSE	0.00722866	0.0160659	0.0793659	0.00138528	0.0234411	0.143911
Erysipelotrichaceae;Merdibacter	0.047151	TRUE	FALSE	0.0581784	0.0792172	0.0479008	0.0845316	0.0170828	0.0105397
Lachnospiraceae;Lachnospiraceae NC2004 group	0.0458654	TRUE	FALSE	0.0688611	0.0468746	0.0245403	0	0.0493593	0.0754496
Eggerthellaceae_2;Eggerthella_2	0.0368792	TRUE	FALSE	0.0842272	0.0446378	0.038243	0.0215411	0.0191756	0.0188661
Butyricicoccaceae;NA	0.0364409	TRUE	FALSE	0.0969229	0.0168765	0.0137149	0.0936303	0.0106013	0.00688483
Eggerthellaceae_2;Gordonibacter_2	0.0357266	TRUE	FALSE	0.0365937	0.035154	0.0367635	0.0448874	0.027729	0.0353767
UCG-011;Incertae Sedis_233	0.0328401	TRUE	FALSE	0	0	0	0.077955	0.0565647	0.0608077
Staphylococcaceae;Jeotgalicoccus	0.0267121	TRUE	FALSE	0	0.0045695	0.0230076	0	0.0103849	0.10531
Butyricicoccaceae;UCG-009	0.0244297	TRUE	FALSE	0.0304328	0.0193417	0.0132491	0.0630942	0.0140012	0.015106
Anaerovoracaceae;NA	0.0229184	TRUE	FALSE	0	0	0.0334415	0	0.0448347	0.0483471
Lachnospiraceae;ASF356	0.0213797	TRUE	FALSE	0.00999122	0	0.00624216	0.0760263	0.0227287	0.0208055
Ruminococcaceae;Paludicola	0.0213564	TRUE	FALSE	0.0582839	0.00468223	0.00740639	0.00627876	0.0314852	0.0199585
Oscillospiraceae;Colidextribacter	0.0197492	TRUE	FALSE	0.0267631	0.0220604	0.023833	0	0.0249828	0.0181936
Anaerofustaceae;Anaerofustis	0.017666	TRUE	FALSE	0.0208102	0.0245204	0.0262226	0.0164307	0.00576046	0.0138122
Christensenellaceae;Incertae Sedis_216	0.0175263	TRUE	FALSE	0.0075523	0.00338762	0.00624684	0.0352198	0.0268305	0.0258756
Oscillospiraceae;Intestinimonas	0.0161791	TRUE	FALSE	0.0126927	0.0104059	0.0208789	0.0192028	0.00860584	0.0247493
Ruminococcaceae;Fournierella	0.0129665	TRUE	FALSE	0	0.0683006	0.00949857	0	0	0
Enterobacteriaceae_2;Escherichia-Shigella_2	0.0118073	TRUE	FALSE	0	0.0199993	0.0266573	0	0	0.0209621
Erysipelatoclostridiaceae;NA	0.0089388	TRUE	FALSE	0.00712548	0.00859375	0	0.0370873	0.00657441	0
Oscillospiraceae;Papillibacter	0.00771836	TRUE	FALSE	0.00864121	0.0089281	0.0102256	0.0107023	0.00169445	0.0071928
Carnobacteriaceae;NA	0.00620133	TRUE	FALSE	0	0	0	0	0.00126894	0.0310626
Dermabacteraceae_2;Brachybacterium_2	0.00600074	TRUE	FALSE	0	0.00202303	0.017596	0	0.000672712	0.0135728
Ruminococcaceae;Candidatus Soleaferrea	0.00518008	TRUE	FALSE	0	0	0.00142529	0.00588804	0.0097039	0.0123263
Erysipelotrichaceae;Faecalitalea	0.00451136	TRUE	FALSE	0	0	0	0.0243227	0.00112119	0.00457593
Lachnospiraceae;Enterocloster	0.00385925	TRUE	FALSE	0	0.00234133	0	0.0202742	0.00339772	0
Lachnospiraceae;Faecalicatena	0.00247855	TRUE	FALSE	0	0.00364163	0.000617525	0.00280574	0.00133958	0.00588936
Pasteurellaceae_2;Gallibacterium_2	0.00243626	TRUE	FALSE	0	0.00166311	0.00137633	0.00124352	0.00186097	0.00738557
Staphylococcaceae;Mammaliicoccus	0.00223781	TRUE	FALSE	0	0	0	0.000888391	0.00138287	0.00969444
Peptococcaceae;Incertae Sedis_235	0.00202856	TRUE	FALSE	0.00351529	0	0.00359658	0	0.00186522	0.00287837
Christensenellaceae;Christensenellaceae R-7 group	0.00192795	TRUE	FALSE	0	0.00285186	0.00871587	0	0	0
Morganellaceae_2;NA	0.00190896	TRUE	FALSE	0	0	0	0.00490352	0.00194165	0.00451849
Anaerovoracaceae;Family XIII AD3011 group	0.00155274	TRUE	FALSE	0	0.0037019	0.00561456	0	0	0
Ruminococcaceae;Harryflintia	0.00144677	TRUE	FALSE	0	0	0.00229353	0	0.0014865	0.00414809
Clostridiaceae;NA	0.000817081	TRUE	FALSE	0	0	0.00490249	0	0	0
Lactobacillaceae;Pediococcus	0.000738722	TRUE	FALSE	0	0.00142852	0.000919216	0	0	0.00180665
Clostridiaceae;Clostridium	0.000564342	TRUE	FALSE	0	0.00145009	0	0	0.00179768	0
Ruminococcaceae;[Clostridium] methylpentosum group	0.000515732	TRUE	FALSE	0.00335226	0	0	0	0	0
Lachnospiraceae;Faecalimonas	0.000442406	TRUE	FALSE	0	0	0	0	0	0.00230051
Ethanoligenenaceae;Acetanaerobacterium	0.000436832	TRUE	FALSE	0.00171025	0	0	0	0	0.000903325
Aerococcaceae;Aerococcus	0.000287625	TRUE	FALSE	0	0	0.00172575	0	0	0
Lachnospiraceae;GCA-900066755	0.000205842	TRUE	FALSE	0	0	0.00123505	0	0	0
Dpi stands for days post inoculation.
Bolded values indicate the Family/Genus is separately delineated in Figure 6.
1A TRUE in the Other Prokaryotes column indicates that the Family/Genus had a mean relative percentage less than or equal to 1% across all samples and thus its relative percentage was included in Figure 6 under "Other Prokaryotes".
2A TRUE in the ANCOMBC2 column indicates that the Genus of that Family/Genus was identified as significantly differentially abundant in one of the vaccination status groups within one of the days post inoculation.

## Sheet: Supp. Data 6
Supplementary Data 6: Provenance of sequences and ASVs with each filtering step post Dada2
Version	Sequences	Total Sequences (%)	ASVs	ASV Difference	Total ASVs (%)	Samples	Step Description	R Dataframe Version
Post Dada2	2620765		2066			81	Dada2 performs quality control, trimming, and filtering based upon sequence quality and per run error models	post_dada2_data
Remove ASVs with no Sequences	2620765	100	804	1262	100	81	Removal of ASVs only found in samples from another project	post_dada2_data_wo_zeros
Remove Unknowns	2618790	99.9246	764	40	95.0249	81	Removal of ASVs with no annotation at the Kingdom level	post_dada2_data_wo_zeros_unknowns
Remove Archaea	2618786	99.9245	763	1	94.9005	81	Removal of ASVs with annotated as Archaea	post_dada2_data_wo_zeros_unknowns_archaea
Remove Contaminants	2618064	99.8969	758	5	94.2786	81	Removal of contaminant reads based upon the frequence method from decontam	post_dada2_data_wo_zeros_unknowns_archaea_contam
Remove Controls	2567747	97.977	720	38	89.5522	79	Remove controls before statistical analysis	post_dada2_data_wo_zeros_unknowns_archaea_contam_controls
Remove Samples Below Threshold	2557791	97.5971	717	3	89.1791	78	Remove samples with less than 10000 sequences	post_dada2_data_wo_zeros_unknowns_archaea_contam_controls_threshold data
Remove Low Abundance ASVs	2556945	97.5648	532	185	66.1692	78	Remove ASVs with less than 10 sequences	Fdata
ASV=amplicon sequence variants

## Sheet: Supp. Data 7
Supplementary Data 7: Unique taxonomic annotations and summaries for the main dataset
Kingdom	Phylum	Class	Order	Family	Genus	Family_Genus (Stacked Bar Graphs)	Last Non-Missing Taxonomic Rank	Last Non-Missing Annotation	Last Non-Missing Taxonomic Rank and Annotation (ANCOMBC2)	Full Taxonomy	Found in Filtered Dataset
Bacteria	Acidobacteriota	Acidobacteriae	Solibacterales	Solibacteraceae	Candidatus Solibacter	Solibacteraceae;Candidatus Solibacter	Genus	Candidatus Solibacter	Genus:Candidatus Solibacter	Bacteria:Acidobacteriota:Acidobacteriae:Solibacterales:Solibacteraceae:Candidatus Solibacter	FALSE
Bacteria	Acidobacteriota	Acidobacteriae	Subgroup 2	Incertae Sedis_54	Incertae Sedis_87	Incertae Sedis_54;Incertae Sedis_87	Genus	Incertae Sedis_87	Genus:Incertae Sedis_87	Bacteria:Acidobacteriota:Acidobacteriae:Subgroup 2:Incertae Sedis_54:Incertae Sedis_87	FALSE
Bacteria	Acidobacteriota	Blastocatellia	Pyrinomonadales	Pyrinomonadaceae		Pyrinomonadaceae;NA	Family	Pyrinomonadaceae	Family:Pyrinomonadaceae	Bacteria:Acidobacteriota:Blastocatellia:Pyrinomonadales:Pyrinomonadaceae:NA	FALSE
Bacteria	Acidobacteriota	Holophagae	Subgroup 7	Incertae Sedis_65	Incertae Sedis_102	Incertae Sedis_65;Incertae Sedis_102	Genus	Incertae Sedis_102	Genus:Incertae Sedis_102	Bacteria:Acidobacteriota:Holophagae:Subgroup 7:Incertae Sedis_65:Incertae Sedis_102	FALSE
Bacteria	Acidobacteriota	Vicinamibacteria	Vicinamibacterales	Incertae Sedis_80	Incertae Sedis_117	Incertae Sedis_80;Incertae Sedis_117	Genus	Incertae Sedis_117	Genus:Incertae Sedis_117	Bacteria:Acidobacteriota:Vicinamibacteria:Vicinamibacterales:Incertae Sedis_80:Incertae Sedis_117	FALSE
Bacteria	Acidobacteriota	Vicinamibacteria	Vicinamibacterales	Vicinamibacteraceae	Incertae Sedis_118	Vicinamibacteraceae;Incertae Sedis_118	Genus	Incertae Sedis_118	Genus:Incertae Sedis_118	Bacteria:Acidobacteriota:Vicinamibacteria:Vicinamibacterales:Vicinamibacteraceae:Incertae Sedis_118	FALSE
Bacteria	Actinomycetota	Actinobacteria_2	Micrococcales_2	Brevibacteriaceae_2	Brevibacterium_2	Brevibacteriaceae_2;Brevibacterium_2	Genus	Brevibacterium_2	Genus:Brevibacterium_2	Bacteria:Actinomycetota:Actinobacteria_2:Micrococcales_2:Brevibacteriaceae_2:Brevibacterium_2	FALSE
Bacteria	Actinomycetota	Actinobacteria_2	Micrococcales_2	Dermabacteraceae_2	Brachybacterium_2	Dermabacteraceae_2;Brachybacterium_2	Genus	Brachybacterium_2	Genus:Brachybacterium_2	Bacteria:Actinomycetota:Actinobacteria_2:Micrococcales_2:Dermabacteraceae_2:Brachybacterium_2	TRUE
Bacteria	Actinomycetota	Actinobacteria_2	Micrococcales_2	Microbacteriaceae_2		Microbacteriaceae_2;NA	Family	Microbacteriaceae_2	Family:Microbacteriaceae_2	Bacteria:Actinomycetota:Actinobacteria_2:Micrococcales_2:Microbacteriaceae_2:NA	FALSE
Bacteria	Actinomycetota	Actinobacteria_2	Micrococcales_2	Micrococcaceae_2	Glutamicibacter_2	Micrococcaceae_2;Glutamicibacter_2	Genus	Glutamicibacter_2	Genus:Glutamicibacter_2	Bacteria:Actinomycetota:Actinobacteria_2:Micrococcales_2:Micrococcaceae_2:Glutamicibacter_2	FALSE
Bacteria	Actinomycetota	Actinobacteria_2	Micrococcales_2	Micrococcaceae_2		Micrococcaceae_2;NA	Family	Micrococcaceae_2	Family:Micrococcaceae_2	Bacteria:Actinomycetota:Actinobacteria_2:Micrococcales_2:Micrococcaceae_2:NA	FALSE
Bacteria	Actinomycetota	Actinobacteria_2	Micrococcales_2			NA;NA	Order	Micrococcales_2	Order:Micrococcales_2	Bacteria:Actinomycetota:Actinobacteria_2:Micrococcales_2:NA:NA	FALSE
Bacteria	Actinomycetota	Actinobacteria_2	Mycobacteriales	Corynebacteriaceae_2	Corynebacterium_2	Corynebacteriaceae_2;Corynebacterium_2	Genus	Corynebacterium_2	Genus:Corynebacterium_2	Bacteria:Actinomycetota:Actinobacteria_2:Mycobacteriales:Corynebacteriaceae_2:Corynebacterium_2	TRUE
Bacteria	Actinomycetota	Coriobacteriia_2	Coriobacteriales_2	Eggerthellaceae_2	Asaccharobacter_2	Eggerthellaceae_2;Asaccharobacter_2	Genus	Asaccharobacter_2	Genus:Asaccharobacter_2	Bacteria:Actinomycetota:Coriobacteriia_2:Coriobacteriales_2:Eggerthellaceae_2:Asaccharobacter_2	TRUE
Bacteria	Actinomycetota	Coriobacteriia_2	Coriobacteriales_2	Eggerthellaceae_2	CHKCI002_2	Eggerthellaceae_2;CHKCI002_2	Genus	CHKCI002_2	Genus:CHKCI002_2	Bacteria:Actinomycetota:Coriobacteriia_2:Coriobacteriales_2:Eggerthellaceae_2:CHKCI002_2	TRUE
Bacteria	Actinomycetota	Coriobacteriia_2	Coriobacteriales_2	Eggerthellaceae_2	Eggerthella_2	Eggerthellaceae_2;Eggerthella_2	Genus	Eggerthella_2	Genus:Eggerthella_2	Bacteria:Actinomycetota:Coriobacteriia_2:Coriobacteriales_2:Eggerthellaceae_2:Eggerthella_2	TRUE
Bacteria	Actinomycetota	Coriobacteriia_2	Coriobacteriales_2	Eggerthellaceae_2	Gordonibacter_2	Eggerthellaceae_2;Gordonibacter_2	Genus	Gordonibacter_2	Genus:Gordonibacter_2	Bacteria:Actinomycetota:Coriobacteriia_2:Coriobacteriales_2:Eggerthellaceae_2:Gordonibacter_2	TRUE
Bacteria	Actinomycetota	Thermoleophilia_2	Gaiellales_2	Incertae Sedis_101	Incertae Sedis_176	Incertae Sedis_101;Incertae Sedis_176	Genus	Incertae Sedis_176	Genus:Incertae Sedis_176	Bacteria:Actinomycetota:Thermoleophilia_2:Gaiellales_2:Incertae Sedis_101:Incertae Sedis_176	FALSE
Bacteria	Actinomycetota	Thermoleophilia_2	Solirubrobacterales_2	67-14_2	Incertae Sedis_178	67-14_2;Incertae Sedis_178	Genus	Incertae Sedis_178	Genus:Incertae Sedis_178	Bacteria:Actinomycetota:Thermoleophilia_2:Solirubrobacterales_2:67-14_2:Incertae Sedis_178	FALSE
Bacteria	Bacillota	Bacilli	Bacillales	Bacillaceae	Lederbergia	Bacillaceae;Lederbergia	Genus	Lederbergia	Genus:Lederbergia	Bacteria:Bacillota:Bacilli:Bacillales:Bacillaceae:Lederbergia	FALSE
Bacteria	Bacillota	Bacilli	Bacillales	Bacillaceae	Oceanobacillus	Bacillaceae;Oceanobacillus	Genus	Oceanobacillus	Genus:Oceanobacillus	Bacteria:Bacillota:Bacilli:Bacillales:Bacillaceae:Oceanobacillus	FALSE
Bacteria	Bacillota	Bacilli	Bacillales	Bacillaceae	Pseudogracilibacillus	Bacillaceae;Pseudogracilibacillus	Genus	Pseudogracilibacillus	Genus:Pseudogracilibacillus	Bacteria:Bacillota:Bacilli:Bacillales:Bacillaceae:Pseudogracilibacillus	FALSE
Bacteria	Bacillota	Bacilli	Bacillales	Bacillaceae	Virgibacillus	Bacillaceae;Virgibacillus	Genus	Virgibacillus	Genus:Virgibacillus	Bacteria:Bacillota:Bacilli:Bacillales:Bacillaceae:Virgibacillus	FALSE
Bacteria	Bacillota	Bacilli	Bacillales	Planococcaceae	Incertae Sedis_195	Planococcaceae;Incertae Sedis_195	Genus	Incertae Sedis_195	Genus:Incertae Sedis_195	Bacteria:Bacillota:Bacilli:Bacillales:Planococcaceae:Incertae Sedis_195	FALSE
Bacteria	Bacillota	Bacilli	Bacillales			NA;NA	Order	Bacillales	Order:Bacillales	Bacteria:Bacillota:Bacilli:Bacillales:NA:NA	FALSE
Bacteria	Bacillota	Bacilli	Erysipelotrichales	Erysipelatoclostridiaceae	Massiliomicrobiota	Erysipelatoclostridiaceae;Massiliomicrobiota	Genus	Massiliomicrobiota	Genus:Massiliomicrobiota	Bacteria:Bacillota:Bacilli:Erysipelotrichales:Erysipelatoclostridiaceae:Massiliomicrobiota	TRUE
Bacteria	Bacillota	Bacilli	Erysipelotrichales	Erysipelatoclostridiaceae	Thomasclavelia	Erysipelatoclostridiaceae;Thomasclavelia	Genus	Thomasclavelia	Genus:Thomasclavelia	Bacteria:Bacillota:Bacilli:Erysipelotrichales:Erysipelatoclostridiaceae:Thomasclavelia	TRUE
Bacteria	Bacillota	Bacilli	Erysipelotrichales	Erysipelatoclostridiaceae		Erysipelatoclostridiaceae;NA	Family	Erysipelatoclostridiaceae	Family:Erysipelatoclostridiaceae	Bacteria:Bacillota:Bacilli:Erysipelotrichales:Erysipelatoclostridiaceae:NA	TRUE
Bacteria	Bacillota	Bacilli	Erysipelotrichales	Erysipelotrichaceae	Faecalitalea	Erysipelotrichaceae;Faecalitalea	Genus	Faecalitalea	Genus:Faecalitalea	Bacteria:Bacillota:Bacilli:Erysipelotrichales:Erysipelotrichaceae:Faecalitalea	TRUE
Bacteria	Bacillota	Bacilli	Erysipelotrichales	Erysipelotrichaceae	Holdemania	Erysipelotrichaceae;Holdemania	Genus	Holdemania	Genus:Holdemania	Bacteria:Bacillota:Bacilli:Erysipelotrichales:Erysipelotrichaceae:Holdemania	TRUE
Bacteria	Bacillota	Bacilli	Erysipelotrichales	Erysipelotrichaceae	Incertae Sedis_198	Erysipelotrichaceae;Incertae Sedis_198	Genus	Incertae Sedis_198	Genus:Incertae Sedis_198	Bacteria:Bacillota:Bacilli:Erysipelotrichales:Erysipelotrichaceae:Incertae Sedis_198	TRUE
Bacteria	Bacillota	Bacilli	Erysipelotrichales	Erysipelotrichaceae	Merdibacter	Erysipelotrichaceae;Merdibacter	Genus	Merdibacter	Genus:Merdibacter	Bacteria:Bacillota:Bacilli:Erysipelotrichales:Erysipelotrichaceae:Merdibacter	TRUE
Bacteria	Bacillota	Bacilli	Erysipelotrichales	Erysipelotrichaceae	Turicibacter	Erysipelotrichaceae;Turicibacter	Genus	Turicibacter	Genus:Turicibacter	Bacteria:Bacillota:Bacilli:Erysipelotrichales:Erysipelotrichaceae:Turicibacter	TRUE
Bacteria	Bacillota	Bacilli	Lactobacillales	Aerococcaceae	Aerococcus	Aerococcaceae;Aerococcus	Genus	Aerococcus	Genus:Aerococcus	Bacteria:Bacillota:Bacilli:Lactobacillales:Aerococcaceae:Aerococcus	TRUE
Bacteria	Bacillota	Bacilli	Lactobacillales	Carnobacteriaceae	Jeotgalibaca	Carnobacteriaceae;Jeotgalibaca	Genus	Jeotgalibaca	Genus:Jeotgalibaca	Bacteria:Bacillota:Bacilli:Lactobacillales:Carnobacteriaceae:Jeotgalibaca	FALSE
Bacteria	Bacillota	Bacilli	Lactobacillales	Carnobacteriaceae		Carnobacteriaceae;NA	Family	Carnobacteriaceae	Family:Carnobacteriaceae	Bacteria:Bacillota:Bacilli:Lactobacillales:Carnobacteriaceae:NA	TRUE
Bacteria	Bacillota	Bacilli	Lactobacillales	Enterococcaceae		Enterococcaceae;NA	Family	Enterococcaceae	Family:Enterococcaceae	Bacteria:Bacillota:Bacilli:Lactobacillales:Enterococcaceae:NA	TRUE
Bacteria	Bacillota	Bacilli	Lactobacillales	Lactobacillaceae	Ligilactobacillus	Lactobacillaceae;Ligilactobacillus	Genus	Ligilactobacillus	Genus:Ligilactobacillus	Bacteria:Bacillota:Bacilli:Lactobacillales:Lactobacillaceae:Ligilactobacillus	TRUE
Bacteria	Bacillota	Bacilli	Lactobacillales	Lactobacillaceae	Pediococcus	Lactobacillaceae;Pediococcus	Genus	Pediococcus	Genus:Pediococcus	Bacteria:Bacillota:Bacilli:Lactobacillales:Lactobacillaceae:Pediococcus	TRUE
Bacteria	Bacillota	Bacilli	Lactobacillales	Lactobacillaceae	Weissella	Lactobacillaceae;Weissella	Genus	Weissella	Genus:Weissella	Bacteria:Bacillota:Bacilli:Lactobacillales:Lactobacillaceae:Weissella	TRUE
Bacteria	Bacillota	Bacilli	Lactobacillales	Lactobacillaceae		Lactobacillaceae;NA	Family	Lactobacillaceae	Family:Lactobacillaceae	Bacteria:Bacillota:Bacilli:Lactobacillales:Lactobacillaceae:NA	TRUE
Bacteria	Bacillota	Bacilli	Lactobacillales	Streptococcaceae	Streptococcus	Streptococcaceae;Streptococcus	Genus	Streptococcus	Genus:Streptococcus	Bacteria:Bacillota:Bacilli:Lactobacillales:Streptococcaceae:Streptococcus	FALSE
Bacteria	Bacillota	Bacilli	Lactobacillales			NA;NA	Order	Lactobacillales	Order:Lactobacillales	Bacteria:Bacillota:Bacilli:Lactobacillales:NA:NA	TRUE
Bacteria	Bacillota	Bacilli	RF39	Incertae Sedis_116	Incertae Sedis_211	Incertae Sedis_116;Incertae Sedis_211	Genus	Incertae Sedis_211	Genus:Incertae Sedis_211	Bacteria:Bacillota:Bacilli:RF39:Incertae Sedis_116:Incertae Sedis_211	TRUE
Bacteria	Bacillota	Bacilli	Staphylococcales	Staphylococcaceae	Jeotgalicoccus	Staphylococcaceae;Jeotgalicoccus	Genus	Jeotgalicoccus	Genus:Jeotgalicoccus	Bacteria:Bacillota:Bacilli:Staphylococcales:Staphylococcaceae:Jeotgalicoccus	TRUE
Bacteria	Bacillota	Bacilli	Staphylococcales	Staphylococcaceae	Mammaliicoccus	Staphylococcaceae;Mammaliicoccus	Genus	Mammaliicoccus	Genus:Mammaliicoccus	Bacteria:Bacillota:Bacilli:Staphylococcales:Staphylococcaceae:Mammaliicoccus	TRUE
Bacteria	Bacillota	Bacilli	Staphylococcales	Staphylococcaceae		Staphylococcaceae;NA	Family	Staphylococcaceae	Family:Staphylococcaceae	Bacteria:Bacillota:Bacilli:Staphylococcales:Staphylococcaceae:NA	TRUE
Bacteria	Bacillota	Bacilli				NA;NA	Class	Bacilli	Class:Bacilli	Bacteria:Bacillota:Bacilli:NA:NA:NA	TRUE
Bacteria	Bacillota	Clostridia	Christensenellales	Christensenellaceae	Christensenellaceae R-7 group	Christensenellaceae;Christensenellaceae R-7 group	Genus	Christensenellaceae R-7 group	Genus:Christensenellaceae R-7 group	Bacteria:Bacillota:Clostridia:Christensenellales:Christensenellaceae:Christensenellaceae R-7 group	TRUE
Bacteria	Bacillota	Clostridia	Christensenellales	Christensenellaceae	Incertae Sedis_216	Christensenellaceae;Incertae Sedis_216	Genus	Incertae Sedis_216	Genus:Incertae Sedis_216	Bacteria:Bacillota:Clostridia:Christensenellales:Christensenellaceae:Incertae Sedis_216	TRUE
Bacteria	Bacillota	Clostridia	Clostridia UCG-014	Incertae Sedis_119	Incertae Sedis_217	Incertae Sedis_119;Incertae Sedis_217	Genus	Incertae Sedis_217	Genus:Incertae Sedis_217	Bacteria:Bacillota:Clostridia:Clostridia UCG-014:Incertae Sedis_119:Incertae Sedis_217	TRUE
Bacteria	Bacillota	Clostridia	Clostridia vadinBB60 group	Incertae Sedis_120	Incertae Sedis_218	Incertae Sedis_120;Incertae Sedis_218	Genus	Incertae Sedis_218	Genus:Incertae Sedis_218	Bacteria:Bacillota:Clostridia:Clostridia vadinBB60 group:Incertae Sedis_120:Incertae Sedis_218	TRUE
Bacteria	Bacillota	Clostridia	Clostridiales	Clostridiaceae	Clostridium	Clostridiaceae;Clostridium	Genus	Clostridium	Genus:Clostridium	Bacteria:Bacillota:Clostridia:Clostridiales:Clostridiaceae:Clostridium	TRUE
Bacteria	Bacillota	Clostridia	Clostridiales	Clostridiaceae		Clostridiaceae;NA	Family	Clostridiaceae	Family:Clostridiaceae	Bacteria:Bacillota:Clostridia:Clostridiales:Clostridiaceae:NA	TRUE
Bacteria	Bacillota	Clostridia	Eubacteriales	Anaerofustaceae	Anaerofustis	Anaerofustaceae;Anaerofustis	Genus	Anaerofustis	Genus:Anaerofustis	Bacteria:Bacillota:Clostridia:Eubacteriales:Anaerofustaceae:Anaerofustis	TRUE
Bacteria	Bacillota	Clostridia	Incertae Sedis_46	Incertae Sedis_122	Incertae Sedis_223	Incertae Sedis_122;Incertae Sedis_223	Genus	Incertae Sedis_223	Genus:Incertae Sedis_223	Bacteria:Bacillota:Clostridia:Incertae Sedis_46:Incertae Sedis_122:Incertae Sedis_223	FALSE
Bacteria	Bacillota	Clostridia	Lachnospirales	Defluviitaleaceae	Defluviitaleaceae UCG-011	Defluviitaleaceae;Defluviitaleaceae UCG-011	Genus	Defluviitaleaceae UCG-011	Genus:Defluviitaleaceae UCG-011	Bacteria:Bacillota:Clostridia:Lachnospirales:Defluviitaleaceae:Defluviitaleaceae UCG-011	TRUE
Bacteria	Bacillota	Clostridia	Lachnospirales	Lachnospiraceae	[Eubacterium] ventriosum group	Lachnospiraceae;[Eubacterium] ventriosum group	Genus	[Eubacterium] ventriosum group	Genus:[Eubacterium] ventriosum group	Bacteria:Bacillota:Clostridia:Lachnospirales:Lachnospiraceae:[Eubacterium] ventriosum group	TRUE
Bacteria	Bacillota	Clostridia	Lachnospirales	Lachnospiraceae	[Ruminococcus] gauvreauii group	Lachnospiraceae;[Ruminococcus] gauvreauii group	Genus	[Ruminococcus] gauvreauii group	Genus:[Ruminococcus] gauvreauii group	Bacteria:Bacillota:Clostridia:Lachnospirales:Lachnospiraceae:[Ruminococcus] gauvreauii group	TRUE
Bacteria	Bacillota	Clostridia	Lachnospirales	Lachnospiraceae	Anaerobutyricum	Lachnospiraceae;Anaerobutyricum	Genus	Anaerobutyricum	Genus:Anaerobutyricum	Bacteria:Bacillota:Clostridia:Lachnospirales:Lachnospiraceae:Anaerobutyricum	TRUE
Bacteria	Bacillota	Clostridia	Lachnospirales	Lachnospiraceae	Anaerostipes	Lachnospiraceae;Anaerostipes	Genus	Anaerostipes	Genus:Anaerostipes	Bacteria:Bacillota:Clostridia:Lachnospirales:Lachnospiraceae:Anaerostipes	TRUE
Bacteria	Bacillota	Clostridia	Lachnospirales	Lachnospiraceae	ASF356	Lachnospiraceae;ASF356	Genus	ASF356	Genus:ASF356	Bacteria:Bacillota:Clostridia:Lachnospirales:Lachnospiraceae:ASF356	TRUE
Bacteria	Bacillota	Clostridia	Lachnospirales	Lachnospiraceae	Blautia	Lachnospiraceae;Blautia	Genus	Blautia	Genus:Blautia	Bacteria:Bacillota:Clostridia:Lachnospirales:Lachnospiraceae:Blautia	TRUE
Bacteria	Bacillota	Clostridia	Lachnospirales	Lachnospiraceae	CHKCI001	Lachnospiraceae;CHKCI001	Genus	CHKCI001	Genus:CHKCI001	Bacteria:Bacillota:Clostridia:Lachnospirales:Lachnospiraceae:CHKCI001	TRUE
Bacteria	Bacillota	Clostridia	Lachnospirales	Lachnospiraceae	Eisenbergiella	Lachnospiraceae;Eisenbergiella	Genus	Eisenbergiella	Genus:Eisenbergiella	Bacteria:Bacillota:Clostridia:Lachnospirales:Lachnospiraceae:Eisenbergiella	TRUE
Bacteria	Bacillota	Clostridia	Lachnospirales	Lachnospiraceae	Enterocloster	Lachnospiraceae;Enterocloster	Genus	Enterocloster	Genus:Enterocloster	Bacteria:Bacillota:Clostridia:Lachnospirales:Lachnospiraceae:Enterocloster	TRUE
Bacteria	Bacillota	Clostridia	Lachnospirales	Lachnospiraceae	Extibacter	Lachnospiraceae;Extibacter	Genus	Extibacter	Genus:Extibacter	Bacteria:Bacillota:Clostridia:Lachnospirales:Lachnospiraceae:Extibacter	TRUE
Bacteria	Bacillota	Clostridia	Lachnospirales	Lachnospiraceae	Faecalicatena	Lachnospiraceae;Faecalicatena	Genus	Faecalicatena	Genus:Faecalicatena	Bacteria:Bacillota:Clostridia:Lachnospirales:Lachnospiraceae:Faecalicatena	TRUE
Bacteria	Bacillota	Clostridia	Lachnospirales	Lachnospiraceae	Faecalimonas	Lachnospiraceae;Faecalimonas	Genus	Faecalimonas	Genus:Faecalimonas	Bacteria:Bacillota:Clostridia:Lachnospirales:Lachnospiraceae:Faecalimonas	TRUE
Bacteria	Bacillota	Clostridia	Lachnospirales	Lachnospiraceae	Frisingicoccus	Lachnospiraceae;Frisingicoccus	Genus	Frisingicoccus	Genus:Frisingicoccus	Bacteria:Bacillota:Clostridia:Lachnospirales:Lachnospiraceae:Frisingicoccus	TRUE
Bacteria	Bacillota	Clostridia	Lachnospirales	Lachnospiraceae	GCA-900066575	Lachnospiraceae;GCA-900066575	Genus	GCA-900066575	Genus:GCA-900066575	Bacteria:Bacillota:Clostridia:Lachnospirales:Lachnospiraceae:GCA-900066575	TRUE
Bacteria	Bacillota	Clostridia	Lachnospirales	Lachnospiraceae	GCA-900066755	Lachnospiraceae;GCA-900066755	Genus	GCA-900066755	Genus:GCA-900066755	Bacteria:Bacillota:Clostridia:Lachnospirales:Lachnospiraceae:GCA-900066755	TRUE
Bacteria	Bacillota	Clostridia	Lachnospirales	Lachnospiraceae	Lachnoclostridium	Lachnospiraceae;Lachnoclostridium	Genus	Lachnoclostridium	Genus:Lachnoclostridium	Bacteria:Bacillota:Clostridia:Lachnospirales:Lachnospiraceae:Lachnoclostridium	TRUE
Bacteria	Bacillota	Clostridia	Lachnospirales	Lachnospiraceae	Lachnospiraceae FCS020 group	Lachnospiraceae;Lachnospiraceae FCS020 group	Genus	Lachnospiraceae FCS020 group	Genus:Lachnospiraceae FCS020 group	Bacteria:Bacillota:Clostridia:Lachnospirales:Lachnospiraceae:Lachnospiraceae FCS020 group	TRUE
Bacteria	Bacillota	Clostridia	Lachnospirales	Lachnospiraceae	Lachnospiraceae FE2018 group	Lachnospiraceae;Lachnospiraceae FE2018 group	Genus	Lachnospiraceae FE2018 group	Genus:Lachnospiraceae FE2018 group	Bacteria:Bacillota:Clostridia:Lachnospirales:Lachnospiraceae:Lachnospiraceae FE2018 group	TRUE
Bacteria	Bacillota	Clostridia	Lachnospirales	Lachnospiraceae	Lachnospiraceae NC2004 group	Lachnospiraceae;Lachnospiraceae NC2004 group	Genus	Lachnospiraceae NC2004 group	Genus:Lachnospiraceae NC2004 group	Bacteria:Bacillota:Clostridia:Lachnospirales:Lachnospiraceae:Lachnospiraceae NC2004 group	TRUE
Bacteria	Bacillota	Clostridia	Lachnospirales	Lachnospiraceae	Lachnospiraceae UCG-006	Lachnospiraceae;Lachnospiraceae UCG-006	Genus	Lachnospiraceae UCG-006	Genus:Lachnospiraceae UCG-006	Bacteria:Bacillota:Clostridia:Lachnospirales:Lachnospiraceae:Lachnospiraceae UCG-006	TRUE
Bacteria	Bacillota	Clostridia	Lachnospirales	Lachnospiraceae	Lachnospiraceae UCG-010	Lachnospiraceae;Lachnospiraceae UCG-010	Genus	Lachnospiraceae UCG-010	Genus:Lachnospiraceae UCG-010	Bacteria:Bacillota:Clostridia:Lachnospirales:Lachnospiraceae:Lachnospiraceae UCG-010	TRUE
Bacteria	Bacillota	Clostridia	Lachnospirales	Lachnospiraceae	Marvinbryantia	Lachnospiraceae;Marvinbryantia	Genus	Marvinbryantia	Genus:Marvinbryantia	Bacteria:Bacillota:Clostridia:Lachnospirales:Lachnospiraceae:Marvinbryantia	TRUE
Bacteria	Bacillota	Clostridia	Lachnospirales	Lachnospiraceae	Mediterraneibacter	Lachnospiraceae;Mediterraneibacter	Genus	Mediterraneibacter	Genus:Mediterraneibacter	Bacteria:Bacillota:Clostridia:Lachnospirales:Lachnospiraceae:Mediterraneibacter	TRUE
Bacteria	Bacillota	Clostridia	Lachnospirales	Lachnospiraceae	Sellimonas	Lachnospiraceae;Sellimonas	Genus	Sellimonas	Genus:Sellimonas	Bacteria:Bacillota:Clostridia:Lachnospirales:Lachnospiraceae:Sellimonas	TRUE
Bacteria	Bacillota	Clostridia	Lachnospirales	Lachnospiraceae	Shuttleworthia	Lachnospiraceae;Shuttleworthia	Genus	Shuttleworthia	Genus:Shuttleworthia	Bacteria:Bacillota:Clostridia:Lachnospirales:Lachnospiraceae:Shuttleworthia	TRUE
Bacteria	Bacillota	Clostridia	Lachnospirales	Lachnospiraceae	Tyzzerella	Lachnospiraceae;Tyzzerella	Genus	Tyzzerella	Genus:Tyzzerella	Bacteria:Bacillota:Clostridia:Lachnospirales:Lachnospiraceae:Tyzzerella	TRUE
Bacteria	Bacillota	Clostridia	Lachnospirales	Lachnospiraceae		Lachnospiraceae;NA	Family	Lachnospiraceae	Family:Lachnospiraceae	Bacteria:Bacillota:Clostridia:Lachnospirales:Lachnospiraceae:NA	TRUE
Bacteria	Bacillota	Clostridia	Lachnospirales			NA;NA	Order	Lachnospirales	Order:Lachnospirales	Bacteria:Bacillota:Clostridia:Lachnospirales:NA:NA	FALSE
Bacteria	Bacillota	Clostridia	Monoglobales	Monoglobaceae	Monoglobus	Monoglobaceae;Monoglobus	Genus	Monoglobus	Genus:Monoglobus	Bacteria:Bacillota:Clostridia:Monoglobales:Monoglobaceae:Monoglobus	TRUE
Bacteria	Bacillota	Clostridia	Oscillospirales	[Eubacterium] coprostanoligenes group	Incertae Sedis_234	[Eubacterium] coprostanoligenes group;Incertae Sedis_234	Genus	Incertae Sedis_234	Genus:Incertae Sedis_234	Bacteria:Bacillota:Clostridia:Oscillospirales:[Eubacterium] coprostanoligenes group:Incertae Sedis_234	TRUE
Bacteria	Bacillota	Clostridia	Oscillospirales	Butyricicoccaceae	Agathobaculum	Butyricicoccaceae;Agathobaculum	Genus	Agathobaculum	Genus:Agathobaculum	Bacteria:Bacillota:Clostridia:Oscillospirales:Butyricicoccaceae:Agathobaculum	TRUE
Bacteria	Bacillota	Clostridia	Oscillospirales	Butyricicoccaceae	Butyricicoccus	Butyricicoccaceae;Butyricicoccus	Genus	Butyricicoccus	Genus:Butyricicoccus	Bacteria:Bacillota:Clostridia:Oscillospirales:Butyricicoccaceae:Butyricicoccus	TRUE
Bacteria	Bacillota	Clostridia	Oscillospirales	Butyricicoccaceae	Incertae Sedis_227	Butyricicoccaceae;Incertae Sedis_227	Genus	Incertae Sedis_227	Genus:Incertae Sedis_227	Bacteria:Bacillota:Clostridia:Oscillospirales:Butyricicoccaceae:Incertae Sedis_227	TRUE
Bacteria	Bacillota	Clostridia	Oscillospirales	Butyricicoccaceae	UCG-009	Butyricicoccaceae;UCG-009	Genus	UCG-009	Genus:UCG-009	Bacteria:Bacillota:Clostridia:Oscillospirales:Butyricicoccaceae:UCG-009	TRUE
Bacteria	Bacillota	Clostridia	Oscillospirales	Butyricicoccaceae		Butyricicoccaceae;NA	Family	Butyricicoccaceae	Family:Butyricicoccaceae	Bacteria:Bacillota:Clostridia:Oscillospirales:Butyricicoccaceae:NA	TRUE
Bacteria	Bacillota	Clostridia	Oscillospirales	Ethanoligenenaceae	Acetanaerobacterium	Ethanoligenenaceae;Acetanaerobacterium	Genus	Acetanaerobacterium	Genus:Acetanaerobacterium	Bacteria:Bacillota:Clostridia:Oscillospirales:Ethanoligenenaceae:Acetanaerobacterium	TRUE
Bacteria	Bacillota	Clostridia	Oscillospirales	Oscillospiraceae	Colidextribacter	Oscillospiraceae;Colidextribacter	Genus	Colidextribacter	Genus:Colidextribacter	Bacteria:Bacillota:Clostridia:Oscillospirales:Oscillospiraceae:Colidextribacter	TRUE
Bacteria	Bacillota	Clostridia	Oscillospirales	Oscillospiraceae	Flavonifractor	Oscillospiraceae;Flavonifractor	Genus	Flavonifractor	Genus:Flavonifractor	Bacteria:Bacillota:Clostridia:Oscillospirales:Oscillospiraceae:Flavonifractor	TRUE
Bacteria	Bacillota	Clostridia	Oscillospirales	Oscillospiraceae	Incertae Sedis_230	Oscillospiraceae;Incertae Sedis_230	Genus	Incertae Sedis_230	Genus:Incertae Sedis_230	Bacteria:Bacillota:Clostridia:Oscillospirales:Oscillospiraceae:Incertae Sedis_230	TRUE
Bacteria	Bacillota	Clostridia	Oscillospirales	Oscillospiraceae	Intestinimonas	Oscillospiraceae;Intestinimonas	Genus	Intestinimonas	Genus:Intestinimonas	Bacteria:Bacillota:Clostridia:Oscillospirales:Oscillospiraceae:Intestinimonas	TRUE
Bacteria	Bacillota	Clostridia	Oscillospirales	Oscillospiraceae	Oscillibacter	Oscillospiraceae;Oscillibacter	Genus	Oscillibacter	Genus:Oscillibacter	Bacteria:Bacillota:Clostridia:Oscillospirales:Oscillospiraceae:Oscillibacter	TRUE
Bacteria	Bacillota	Clostridia	Oscillospirales	Oscillospiraceae	Papillibacter	Oscillospiraceae;Papillibacter	Genus	Papillibacter	Genus:Papillibacter	Bacteria:Bacillota:Clostridia:Oscillospirales:Oscillospiraceae:Papillibacter	TRUE
Bacteria	Bacillota	Clostridia	Oscillospirales	Oscillospiraceae		Oscillospiraceae;NA	Family	Oscillospiraceae	Family:Oscillospiraceae	Bacteria:Bacillota:Clostridia:Oscillospirales:Oscillospiraceae:NA	TRUE
Bacteria	Bacillota	Clostridia	Oscillospirales	Ruminococcaceae	[Clostridium] methylpentosum group	Ruminococcaceae;[Clostridium] methylpentosum group	Genus	[Clostridium] methylpentosum group	Genus:[Clostridium] methylpentosum group	Bacteria:Bacillota:Clostridia:Oscillospirales:Ruminococcaceae:[Clostridium] methylpentosum group	TRUE
Bacteria	Bacillota	Clostridia	Oscillospirales	Ruminococcaceae	Acutalibacter	Ruminococcaceae;Acutalibacter	Genus	Acutalibacter	Genus:Acutalibacter	Bacteria:Bacillota:Clostridia:Oscillospirales:Ruminococcaceae:Acutalibacter	TRUE
Bacteria	Bacillota	Clostridia	Oscillospirales	Ruminococcaceae	Candidatus Soleaferrea	Ruminococcaceae;Candidatus Soleaferrea	Genus	Candidatus Soleaferrea	Genus:Candidatus Soleaferrea	Bacteria:Bacillota:Clostridia:Oscillospirales:Ruminococcaceae:Candidatus Soleaferrea	TRUE
Bacteria	Bacillota	Clostridia	Oscillospirales	Ruminococcaceae	DTU089	Ruminococcaceae;DTU089	Genus	DTU089	Genus:DTU089	Bacteria:Bacillota:Clostridia:Oscillospirales:Ruminococcaceae:DTU089	TRUE
Bacteria	Bacillota	Clostridia	Oscillospirales	Ruminococcaceae	Faecalibacterium	Ruminococcaceae;Faecalibacterium	Genus	Faecalibacterium	Genus:Faecalibacterium	Bacteria:Bacillota:Clostridia:Oscillospirales:Ruminococcaceae:Faecalibacterium	TRUE
Bacteria	Bacillota	Clostridia	Oscillospirales	Ruminococcaceae	Fournierella	Ruminococcaceae;Fournierella	Genus	Fournierella	Genus:Fournierella	Bacteria:Bacillota:Clostridia:Oscillospirales:Ruminococcaceae:Fournierella	TRUE
Bacteria	Bacillota	Clostridia	Oscillospirales	Ruminococcaceae	Harryflintia	Ruminococcaceae;Harryflintia	Genus	Harryflintia	Genus:Harryflintia	Bacteria:Bacillota:Clostridia:Oscillospirales:Ruminococcaceae:Harryflintia	TRUE
Bacteria	Bacillota	Clostridia	Oscillospirales	Ruminococcaceae	Incertae Sedis_231	Ruminococcaceae;Incertae Sedis_231	Genus	Incertae Sedis_231	Genus:Incertae Sedis_231	Bacteria:Bacillota:Clostridia:Oscillospirales:Ruminococcaceae:Incertae Sedis_231	TRUE
Bacteria	Bacillota	Clostridia	Oscillospirales	Ruminococcaceae	Negativibacillus	Ruminococcaceae;Negativibacillus	Genus	Negativibacillus	Genus:Negativibacillus	Bacteria:Bacillota:Clostridia:Oscillospirales:Ruminococcaceae:Negativibacillus	TRUE
Bacteria	Bacillota	Clostridia	Oscillospirales	Ruminococcaceae	Paludicola	Ruminococcaceae;Paludicola	Genus	Paludicola	Genus:Paludicola	Bacteria:Bacillota:Clostridia:Oscillospirales:Ruminococcaceae:Paludicola	TRUE
Bacteria	Bacillota	Clostridia	Oscillospirales	Ruminococcaceae	Ruthenibacterium	Ruminococcaceae;Ruthenibacterium	Genus	Ruthenibacterium	Genus:Ruthenibacterium	Bacteria:Bacillota:Clostridia:Oscillospirales:Ruminococcaceae:Ruthenibacterium	TRUE
Bacteria	Bacillota	Clostridia	Oscillospirales	Ruminococcaceae		Ruminococcaceae;NA	Family	Ruminococcaceae	Family:Ruminococcaceae	Bacteria:Bacillota:Clostridia:Oscillospirales:Ruminococcaceae:NA	TRUE
Bacteria	Bacillota	Clostridia	Oscillospirales	UCG-011	Incertae Sedis_233	UCG-011;Incertae Sedis_233	Genus	Incertae Sedis_233	Genus:Incertae Sedis_233	Bacteria:Bacillota:Clostridia:Oscillospirales:UCG-011:Incertae Sedis_233	TRUE
Bacteria	Bacillota	Clostridia	Oscillospirales			NA;NA	Order	Oscillospirales	Order:Oscillospirales	Bacteria:Bacillota:Clostridia:Oscillospirales:NA:NA	TRUE
Bacteria	Bacillota	Clostridia	Peptococcales	Peptococcaceae	Incertae Sedis_235	Peptococcaceae;Incertae Sedis_235	Genus	Incertae Sedis_235	Genus:Incertae Sedis_235	Bacteria:Bacillota:Clostridia:Peptococcales:Peptococcaceae:Incertae Sedis_235	TRUE
Bacteria	Bacillota	Clostridia	Peptostreptococcales-Tissierellales	Anaerovoracaceae	[Eubacterium] brachy group	Anaerovoracaceae;[Eubacterium] brachy group	Genus	[Eubacterium] brachy group	Genus:[Eubacterium] brachy group	Bacteria:Bacillota:Clostridia:Peptostreptococcales-Tissierellales:Anaerovoracaceae:[Eubacterium] brachy group	TRUE
Bacteria	Bacillota	Clostridia	Peptostreptococcales-Tissierellales	Anaerovoracaceae	Family XIII AD3011 group	Anaerovoracaceae;Family XIII AD3011 group	Genus	Family XIII AD3011 group	Genus:Family XIII AD3011 group	Bacteria:Bacillota:Clostridia:Peptostreptococcales-Tissierellales:Anaerovoracaceae:Family XIII AD3011 group	TRUE
Bacteria	Bacillota	Clostridia	Peptostreptococcales-Tissierellales	Anaerovoracaceae		Anaerovoracaceae;NA	Family	Anaerovoracaceae	Family:Anaerovoracaceae	Bacteria:Bacillota:Clostridia:Peptostreptococcales-Tissierellales:Anaerovoracaceae:NA	TRUE
Bacteria	Bacillota	Clostridia	Peptostreptococcales-Tissierellales	Peptostreptococcaceae		Peptostreptococcaceae;NA	Family	Peptostreptococcaceae	Family:Peptostreptococcaceae	Bacteria:Bacillota:Clostridia:Peptostreptococcales-Tissierellales:Peptostreptococcaceae:NA	TRUE
Bacteria	Bacillota	Clostridia				NA;NA	Class	Clostridia	Class:Clostridia	Bacteria:Bacillota:Clostridia:NA:NA:NA	TRUE
Bacteria	Bacillota					NA;NA	Phylum	Bacillota	Phylum:Bacillota	Bacteria:Bacillota:NA:NA:NA:NA	TRUE
Bacteria	Bacteroidota	Bacteroidia	Bacteroidales	Bacteroidaceae	Bacteroides	Bacteroidaceae;Bacteroides	Genus	Bacteroides	Genus:Bacteroides	Bacteria:Bacteroidota:Bacteroidia:Bacteroidales:Bacteroidaceae:Bacteroides	TRUE
Bacteria	Bacteroidota	Bacteroidia	Bacteroidales	Bacteroidales RF16 group	Incertae Sedis_289	Bacteroidales RF16 group;Incertae Sedis_289	Genus	Incertae Sedis_289	Genus:Incertae Sedis_289	Bacteria:Bacteroidota:Bacteroidia:Bacteroidales:Bacteroidales RF16 group:Incertae Sedis_289	FALSE
Bacteria	Bacteroidota	Bacteroidia	Bacteroidales	Barnesiellaceae	Barnesiella	Barnesiellaceae;Barnesiella	Genus	Barnesiella	Genus:Barnesiella	Bacteria:Bacteroidota:Bacteroidia:Bacteroidales:Barnesiellaceae:Barnesiella	TRUE
Bacteria	Bacteroidota	Bacteroidia	Bacteroidales			NA;NA	Order	Bacteroidales	Order:Bacteroidales	Bacteria:Bacteroidota:Bacteroidia:Bacteroidales:NA:NA	FALSE
Bacteria	Bacteroidota	Bacteroidia	Chitinophagales	Chitinophagaceae	Incertae Sedis_328	Chitinophagaceae;Incertae Sedis_328	Genus	Incertae Sedis_328	Genus:Incertae Sedis_328	Bacteria:Bacteroidota:Bacteroidia:Chitinophagales:Chitinophagaceae:Incertae Sedis_328	FALSE
Bacteria	Chloroflexota	AD3_2	Incertae Sedis_59	Incertae Sedis_166	Incertae Sedis_412	Incertae Sedis_166;Incertae Sedis_412	Genus	Incertae Sedis_412	Genus:Incertae Sedis_412	Bacteria:Chloroflexota:AD3_2:Incertae Sedis_59:Incertae Sedis_166:Incertae Sedis_412	FALSE
Bacteria	Chloroflexota	Anaerolineae_2	Aggregatilineales	Aggregatilineaceae	Incertae Sedis_416	Aggregatilineaceae;Incertae Sedis_416	Genus	Incertae Sedis_416	Genus:Incertae Sedis_416	Bacteria:Chloroflexota:Anaerolineae_2:Aggregatilineales:Aggregatilineaceae:Incertae Sedis_416	FALSE
Bacteria	Chloroflexota	Anaerolineae_2	RBG-13-54-9_2	Incertae Sedis_176	Incertae Sedis_427	Incertae Sedis_176;Incertae Sedis_427	Genus	Incertae Sedis_427	Genus:Incertae Sedis_427	Bacteria:Chloroflexota:Anaerolineae_2:RBG-13-54-9_2:Incertae Sedis_176:Incertae Sedis_427	FALSE
Bacteria	Chloroflexota	Ktedonobacteria_2	Ktedonobacterales_2	Ktedonobacteraceae_2	HSB OF53-F07_2	Ktedonobacteraceae_2;HSB OF53-F07_2	Genus	HSB OF53-F07_2	Genus:HSB OF53-F07_2	Bacteria:Chloroflexota:Ktedonobacteria_2:Ktedonobacterales_2:Ktedonobacteraceae_2:HSB OF53-F07_2	FALSE
Bacteria	Chloroflexota	TK10_2	Incertae Sedis_73	Incertae Sedis_221	Incertae Sedis_481	Incertae Sedis_221;Incertae Sedis_481	Genus	Incertae Sedis_481	Genus:Incertae Sedis_481	Bacteria:Chloroflexota:TK10_2:Incertae Sedis_73:Incertae Sedis_221:Incertae Sedis_481	FALSE
Bacteria	Cyanobacteriota	Cyanobacteriia_2	Chloroplast_2	Incertae Sedis_227	Incertae Sedis_497	Incertae Sedis_227;Incertae Sedis_497	Genus	Incertae Sedis_497	Genus:Incertae Sedis_497	Bacteria:Cyanobacteriota:Cyanobacteriia_2:Chloroplast_2:Incertae Sedis_227:Incertae Sedis_497	FALSE
Bacteria	Deinococcota	Deinococci	Deinococcales	Deinococcaceae	Deinococcus	Deinococcaceae;Deinococcus	Genus	Deinococcus	Genus:Deinococcus	Bacteria:Deinococcota:Deinococci:Deinococcales:Deinococcaceae:Deinococcus	FALSE
Bacteria	Methylomirabilota	Methylomirabilia	Rokubacteriales	Incertae Sedis_275	Incertae Sedis_599	Incertae Sedis_275;Incertae Sedis_599	Genus	Incertae Sedis_599	Genus:Incertae Sedis_599	Bacteria:Methylomirabilota:Methylomirabilia:Rokubacteriales:Incertae Sedis_275:Incertae Sedis_599	FALSE
Bacteria	Myxococcota	Polyangiia	Haliangiales_2	Haliangiaceae_2	Incertae Sedis_607	Haliangiaceae_2;Incertae Sedis_607	Genus	Incertae Sedis_607	Genus:Incertae Sedis_607	Bacteria:Myxococcota:Polyangiia:Haliangiales_2:Haliangiaceae_2:Incertae Sedis_607	FALSE
Bacteria	Planctomycetota	Phycisphaerae	Tepidisphaerales	WD2101 soil group	Incertae Sedis_736	WD2101 soil group;Incertae Sedis_736	Genus	Incertae Sedis_736	Genus:Incertae Sedis_736	Bacteria:Planctomycetota:Phycisphaerae:Tepidisphaerales:WD2101 soil group:Incertae Sedis_736	FALSE
Bacteria	Planctomycetota	Planctomycetes	Gemmatales	Gemmataceae		Gemmataceae;NA	Family	Gemmataceae	Family:Gemmataceae	Bacteria:Planctomycetota:Planctomycetes:Gemmatales:Gemmataceae:NA	FALSE
Bacteria	Pseudomonadota	Alphaproteobacteria_2	Caulobacterales_2	Caulobacteraceae_2	Phenylobacterium_2	Caulobacteraceae_2;Phenylobacterium_2	Genus	Phenylobacterium_2	Genus:Phenylobacterium_2	Bacteria:Pseudomonadota:Alphaproteobacteria_2:Caulobacterales_2:Caulobacteraceae_2:Phenylobacterium_2	FALSE
Bacteria	Pseudomonadota	Alphaproteobacteria_2	Hyphomicrobiales	Devosiaceae_2	Devosia_2	Devosiaceae_2;Devosia_2	Genus	Devosia_2	Genus:Devosia_2	Bacteria:Pseudomonadota:Alphaproteobacteria_2:Hyphomicrobiales:Devosiaceae_2:Devosia_2	FALSE
Bacteria	Pseudomonadota	Alphaproteobacteria_2	Hyphomicrobiales	Rhizobiaceae_2		Rhizobiaceae_2;NA	Family	Rhizobiaceae_2	Family:Rhizobiaceae_2	Bacteria:Pseudomonadota:Alphaproteobacteria_2:Hyphomicrobiales:Rhizobiaceae_2:NA	FALSE
Bacteria	Pseudomonadota	Alphaproteobacteria_2	Hyphomicrobiales	Xanthobacteraceae_2	Rhodoplanes_2	Xanthobacteraceae_2;Rhodoplanes_2	Genus	Rhodoplanes_2	Genus:Rhodoplanes_2	Bacteria:Pseudomonadota:Alphaproteobacteria_2:Hyphomicrobiales:Xanthobacteraceae_2:Rhodoplanes_2	FALSE
Bacteria	Pseudomonadota	Alphaproteobacteria_2	Hyphomicrobiales	Xanthobacteraceae_2		Xanthobacteraceae_2;NA	Family	Xanthobacteraceae_2	Family:Xanthobacteraceae_2	Bacteria:Pseudomonadota:Alphaproteobacteria_2:Hyphomicrobiales:Xanthobacteraceae_2:NA	FALSE
Bacteria	Pseudomonadota	Gammaproteobacteria_2	Burkholderiales_2	Burkholderiaceae_2		Burkholderiaceae_2;NA	Family	Burkholderiaceae_2	Family:Burkholderiaceae_2	Bacteria:Pseudomonadota:Gammaproteobacteria_2:Burkholderiales_2:Burkholderiaceae_2:NA	FALSE
Bacteria	Pseudomonadota	Gammaproteobacteria_2	Burkholderiales_2	Oxalobacteraceae_2		Oxalobacteraceae_2;NA	Family	Oxalobacteraceae_2	Family:Oxalobacteraceae_2	Bacteria:Pseudomonadota:Gammaproteobacteria_2:Burkholderiales_2:Oxalobacteraceae_2:NA	FALSE
Bacteria	Pseudomonadota	Gammaproteobacteria_2	Enterobacterales_2	Enterobacteriaceae_2	Escherichia-Shigella_2	Enterobacteriaceae_2;Escherichia-Shigella_2	Genus	Escherichia-Shigella_2	Genus:Escherichia-Shigella_2	Bacteria:Pseudomonadota:Gammaproteobacteria_2:Enterobacterales_2:Enterobacteriaceae_2:Escherichia-Shigella_2	TRUE
Bacteria	Pseudomonadota	Gammaproteobacteria_2	Enterobacterales_2	Enterobacteriaceae_2		Enterobacteriaceae_2;NA	Family	Enterobacteriaceae_2	Family:Enterobacteriaceae_2	Bacteria:Pseudomonadota:Gammaproteobacteria_2:Enterobacterales_2:Enterobacteriaceae_2:NA	FALSE
Bacteria	Pseudomonadota	Gammaproteobacteria_2	Enterobacterales_2	Morganellaceae_2		Morganellaceae_2;NA	Family	Morganellaceae_2	Family:Morganellaceae_2	Bacteria:Pseudomonadota:Gammaproteobacteria_2:Enterobacterales_2:Morganellaceae_2:NA	TRUE
Bacteria	Pseudomonadota	Gammaproteobacteria_2	Enterobacterales_2	Pasteurellaceae_2	Gallibacterium_2	Pasteurellaceae_2;Gallibacterium_2	Genus	Gallibacterium_2	Genus:Gallibacterium_2	Bacteria:Pseudomonadota:Gammaproteobacteria_2:Enterobacterales_2:Pasteurellaceae_2:Gallibacterium_2	TRUE
Bacteria	Pseudomonadota	Gammaproteobacteria_2	Enterobacterales_2			NA;NA	Order	Enterobacterales_2	Order:Enterobacterales_2	Bacteria:Pseudomonadota:Gammaproteobacteria_2:Enterobacterales_2:NA:NA	TRUE
Bacteria	Pseudomonadota	Gammaproteobacteria_2	Pseudomonadales_2	Pseudomonadaceae_2	Pseudomonas_2	Pseudomonadaceae_2;Pseudomonas_2	Genus	Pseudomonas_2	Genus:Pseudomonas_2	Bacteria:Pseudomonadota:Gammaproteobacteria_2:Pseudomonadales_2:Pseudomonadaceae_2:Pseudomonas_2	FALSE
Bacteria	Verrucomicrobiota	Verrucomicrobiia	Pedosphaerales_2	Pedosphaeraceae_2	Incertae Sedis_1060	Pedosphaeraceae_2;Incertae Sedis_1060	Genus	Incertae Sedis_1060	Genus:Incertae Sedis_1060	Bacteria:Verrucomicrobiota:Verrucomicrobiia:Pedosphaerales_2:Pedosphaeraceae_2:Incertae Sedis_1060	FALSE
Bacteria						NA;NA	Kingdom	Bacteria	Kingdom:Bacteria	Bacteria:NA:NA:NA:NA:NA	TRUE
